# Supplementary material for: Crystal structure of 4-benzamido-2-hy­droxy­benzoic acid
Source: Acta Crystallogr E Crystallogr Commun. 2015 May 20;71(Pt 6):o409. doi: 10.1107/S2056989015009032 (PMC4459298; doi:10.1107/S2056989015009032)
Supplement: Supplementary file 1 [file e-71-0o409-sup1.cif]

##############################################################################
#                                                                            #
# This CIF contains the data in a paper accepted for publication in          #
# Acta Crystallographica Section E. It conforms to the requirements of       #
# Notes for Authors for Acta Crystallographica Section E, and has been       #
# peer reviewed under the auspices of the IUCr Commission on Journals.       #
#                                                                            #
# Full details of the Crystallographic Information File format               #
# are given in the paper "The Crystallographic Information File (CIF):       #
# a New Standard Archive File for Crystallography" by S. R. Hall, F. H.      #
# Allen and I. D. Brown [Acta Cryst. (1991), A47, 655-685].                  #
#                                                                            #
# The current version of the core CIF dictionary is obtainable from          #
# ftp://ftp.iucr.org/pub/cif_core.dic.                                       #
#                                                                            #
# Software is freely available for graphical display of the structure(s)     #
# in this CIF. For information consult the CIF software page                 #
# http://www.iucr.org/resources/cif/software.                                #
#                                                                            #
# This file may be used for bona fide research purposes within the           #
# scientific community so long as proper attribution is given to the journal # 
# article from which it was obtained.                                        #
#                                                                            #
##############################################################################
data_global
_audit_creation_method     ?
_journal_date_recd_electronic     2015-05-09
_journal_date_accepted     2015-05-11
_journal_name_full     'Acta Crystallographica, Section E'
_journal_year     2015
_journal_volume     71
_journal_issue      6
_journal_page_first     o409
_journal_page_last     o409
_journal_paper_category     HO
_journal_paper_doi     10.1107/S2056989015009032
_journal_coeditor_code     HB7423
_publ_contact_author
;
Muhammad Nawaz Tahir
University of Sargodha
Department of Physics
Sargodha
Pakistan
;
_publ_contact_author_email     'dmntahir_uos@yahoo.com'
_publ_contact_author_fax     '0092 48 32 22 121'
_publ_contact_author_phone     '0092 48 92 30 914'
_publ_section_title
;
Crystal structure of 4-benzamido-2-hydroxybenzoic acid
;
loop_
    _publ_author_name
    _publ_author_footnote
    _publ_author_address
    'Muhammad Shahid' .
;
Department of Chemistry
University of the Punjab
Lahore
Punjab
Pakistan
;
    'Muhammad Aziz Choudhary' .
;
Department of Chemistry
Mirpur University of Science and Technology (MUST)
Mirpur
Azad Jammu and Kashmir
Pakistan
;
    'Arshad Farooq Butt' .
;
Department of Chemistry
Mirpur University of Science and Technology (MUST)
Mirpur
Azad Jammu and Kashmir
Pakistan
;
    'Tahir, Muhammad Nawaz' .
;
Department of Physics
University of Sargodha
Sargodha
Punjab
Pakistan
;
    'Muhammad Salim' .
;
Department of Chemistry
University of the Punjab
Lahore
Punjab
Pakistan
;
data_I
_database_code_depnum_ccdc_archive 'CCDC 1400009'
_audit_creation_method     'SHELXL-2014/7'
_chemical_name_systematic
;
4-Benzamido-2-hydroxybenzoic acid
;
_chemical_name_common     ?
_chemical_formula_moiety     'C14 H11 N O4'
_chemical_formula_sum     'C14 H11 N O4'
_chemical_formula_iupac     'C14 H11 N O4'
_chemical_formula_weight     257.24
_shelx_space_group_comment
;
The symmetry employed for this shelxl refinement is uniquely defined
by the following loop, which should always be used as a source of
symmetry information in preference to the above space-group names.
They are only intended as comments.
;
_space_group_crystal_system     monoclinic
_space_group_name_H-M_alt     'P 21/c'
_space_group_name_Hall     '-P 2ybc'
loop_
    _space_group_symop_operation_xyz
    'x, y, z'
    '-x, y+1/2, -z+1/2'
    '-x, -y, -z'
    'x, -y-1/2, z-1/2'
_cell_length_a     5.6689(5)
_cell_length_b     32.039(3)
_cell_length_c     6.6413(5)
_cell_angle_alpha     90
_cell_angle_beta     103.530(5)
_cell_angle_gamma     90
_cell_volume     1172.74(18)
_cell_formula_units_Z     4
_cell_measurement_reflns_used     1602
_cell_measurement_theta_min     3.218
_cell_measurement_theta_max     27.131
_cell_measurement_temperature     296(2)
_exptl_crystal_description     plate
_exptl_crystal_colour     'light orange'
_exptl_crystal_size_max     0.38
_exptl_crystal_size_mid     0.30
_exptl_crystal_size_min     0.16
_exptl_crystal_density_diffrn     1.457
_exptl_crystal_density_meas     ?
_exptl_crystal_density_method     'not measured'
_exptl_crystal_F_000     536
_exptl_absorpt_coefficient_mu     0.108
_exptl_absorpt_correction_type     multi-scan
_exptl_absorpt_process_details
;
(SADABS; Bruker, 2005)
;
_exptl_absorpt_correction_T_min     0.960
_exptl_absorpt_correction_T_max     0.984
_exptl_special_details
;
;
_diffrn_ambient_temperature     296(2)
_diffrn_radiation_type     MoK\a
_diffrn_radiation_wavelength     0.71073
_diffrn_radiation_source     'fine-focus sealed tube'
_diffrn_radiation_monochromator     graphite
_diffrn_measurement_device_type     'Bruker Kappa APEXII CCD'
_diffrn_measurement_method     \w
_diffrn_detector_area_resol_mean     7.70
_diffrn_reflns_number     9560
_diffrn_reflns_av_R_equivalents     0.0442
_diffrn_reflns_theta_min     3.218
_diffrn_reflns_theta_max     27.131
_diffrn_reflns_theta_full     27.131
_diffrn_measured_fraction_theta_max     0.992
_diffrn_measured_fraction_theta_full     0.992
_diffrn_reflns_limit_h_min     -7
_diffrn_reflns_limit_h_max     7
_diffrn_reflns_limit_k_min     -41
_diffrn_reflns_limit_k_max     24
_diffrn_reflns_limit_l_min     -8
_diffrn_reflns_limit_l_max     8
_diffrn_standards_number     0
_diffrn_standards_interval_count     ?
_diffrn_standards_interval_time     ?
_diffrn_standards_decay_%     ?
_refine_special_details
;
Refinement of <i>F</i>^2^ against ALL reflections. The weighted <i>R</i>-factor
<i>wR</i> and goodness of fit <i>S</i> are based on <i>F</i>^2^, conventional
<i>R</i>-factors <i>R</i> are based on <i>F</i>, with <i>F</i> set to zero for
negative <i>F</i>^2^. The threshold expression of <i>F</i>^2^ >
\s(<i>F</i>^2^) is used only for calculating <i>R</i>-factors(gt) <i>etc</i>.
and is not relevant to the choice of reflections for refinement.
<i>R</i>-factors based on <i>F</i>^2^ are statistically about twice as large
as those based on <i>F</i>, and <i>R</i>-factors based on ALL data will be
even larger.
;
_reflns_number_total     2582
_reflns_number_gt     1602
_reflns_threshold_expression     I>2\s(I)
_refine_ls_structure_factor_coef     Fsqd
_refine_ls_matrix_type     full
_refine_ls_R_factor_all     0.1010
_refine_ls_R_factor_gt     0.0568
_refine_ls_wR_factor_gt     0.1298
_refine_ls_wR_factor_ref     0.1470
_refine_ls_goodness_of_fit_ref     1.042
_refine_ls_restrained_S_all     1.042
_refine_ls_number_reflns     2582
_refine_ls_number_parameters     174
_refine_ls_number_restraints     0
_refine_ls_hydrogen_treatment     constr
_refine_ls_weighting_scheme     calc
_refine_ls_weighting_details
              'w=1/[\s^2^(Fo^2^)+(0.0620P)^2^+0.2313P] where P=(Fo^2^+2Fc^2^)/3'
_atom_sites_solution_hydrogens     geom
_atom_sites_solution_primary     direct
_atom_sites_solution_secondary     difmap
_refine_ls_shift/su_max     0.000
_refine_ls_shift/su_mean     0.000
_refine_diff_density_max     0.198
_refine_diff_density_min     -0.223
loop_
    _atom_type_symbol
    _atom_type_description
    _atom_type_scat_dispersion_real
    _atom_type_scat_dispersion_imag
    _atom_type_scat_source
    'C' 'C' 0.0033 0.0016
                         'International Tables Vol C Tables 4.2.6.8 and 6.1.1.4'
    'H' 'H' 0.0000 0.0000
                         'International Tables Vol C Tables 4.2.6.8 and 6.1.1.4'
    'N' 'N' 0.0061 0.0033
                         'International Tables Vol C Tables 4.2.6.8 and 6.1.1.4'
    'O' 'O' 0.0106 0.0060
                         'International Tables Vol C Tables 4.2.6.8 and 6.1.1.4'
_computing_data_collection
;
APEX2 (Bruker, 2007)
;
_computing_cell_refinement
;
SAINT (Bruker, 2007)
;
_computing_data_reduction
;
SAINT (Bruker, 2007)
;
_computing_structure_solution
;
SHELXS97 (Sheldrick, 2008)
;
_computing_structure_refinement
;
SHELXL2014  (Sheldrick, 2015)
;
_computing_molecular_graphics
;
ORTEP-3 for Windows (Farrugia, 2012) and PLATON (Spek, 2009)
;
_computing_publication_material
;
WinGX (Farrugia, 2012) and PLATON (Spek, 2009)
;
loop_
    _atom_site_type_symbol
    _atom_site_label
    _atom_site_fract_x
    _atom_site_fract_y
    _atom_site_fract_z
    _atom_site_U_iso_or_equiv
    _atom_site_adp_type
    _atom_site_calc_flag
    _atom_site_occupancy
    _atom_site_disorder_assembly
    _atom_site_disorder_group
    O O1 0.7252(3) 0.01068(6) -0.2615(2) 0.0515(5) Uani d 1 . .
    H H1 0.6964 -0.0023 -0.3708 0.077 Uiso calc 1 . .
    O O2 0.3434(3) 0.03147(5) -0.3868(2) 0.0478(4) Uani d 1 . .
    O O3 0.1427(3) 0.08122(6) -0.1660(2) 0.0554(5) Uani d 1 . .
    H H3 0.1498 0.0670 -0.2670 0.083 Uiso calc 1 . .
    O O4 0.2383(3) 0.14573(7) 0.4823(3) 0.0723(6) Uani d 1 . .
    N N1 0.6221(3) 0.12432(6) 0.4934(2) 0.0457(5) Uani d 1 . .
    H H1A 0.7682 0.1253 0.5677 0.055 Uiso calc 1 . .
    C C1 0.5318(4) 0.03152(7) -0.2456(3) 0.0379(5) Uani d 1 . .
    C C2 0.5512(4) 0.05479(7) -0.0538(3) 0.0339(5) Uani d 1 . .
    C C3 0.3563(4) 0.07877(7) -0.0233(3) 0.0367(5) Uani d 1 . .
    C C4 0.3735(4) 0.10154(7) 0.1581(3) 0.0415(6) Uani d 1 . .
    H H4 0.2419 0.1170 0.1775 0.050 Uiso calc 1 . .
    C C5 0.5876(4) 0.10094(7) 0.3091(3) 0.0378(5) Uani d 1 . .
    C C6 0.7835(4) 0.07703(8) 0.2805(3) 0.0439(6) Uani d 1 . .
    H H6 0.9273 0.0766 0.3826 0.053 Uiso calc 1 . .
    C C7 0.7651(4) 0.05425(7) 0.1036(3) 0.0416(6) Uani d 1 . .
    H H7 0.8959 0.0382 0.0873 0.050 Uiso calc 1 . .
    C C8 0.4525(4) 0.14561(8) 0.5685(3) 0.0449(6) Uani d 1 . .
    C C9 0.5423(4) 0.16900(7) 0.7674(3) 0.0417(6) Uani d 1 . .
    C C10 0.7710(5) 0.16503(9) 0.8943(3) 0.0550(7) Uani d 1 . .
    H H10 0.8831 0.1472 0.8569 0.066 Uiso calc 1 . .
    C C11 0.8349(5) 0.18742(9) 1.0775(4) 0.0620(8) Uani d 1 . .
    H H11 0.9896 0.1846 1.1626 0.074 Uiso calc 1 . .
    C C12 0.6713(6) 0.21360(9) 1.1334(4) 0.0639(8) Uani d 1 . .
    H H12 0.7149 0.2287 1.2561 0.077 Uiso calc 1 . .
    C C13 0.4429(5) 0.21765(9) 1.0090(4) 0.0648(8) Uani d 1 . .
    H H13 0.3319 0.2356 1.0473 0.078 Uiso calc 1 . .
    C C14 0.3771(5) 0.19531(8) 0.8274(4) 0.0533(7) Uani d 1 . .
    H H14 0.2210 0.1979 0.7446 0.064 Uiso calc 1 . .
loop_
    _atom_site_aniso_label
    _atom_site_aniso_U_11
    _atom_site_aniso_U_22
    _atom_site_aniso_U_33
    _atom_site_aniso_U_12
    _atom_site_aniso_U_13
    _atom_site_aniso_U_23
    O1 0.0514(10) 0.0617(12) 0.0387(9) 0.0102(9) 0.0050(7) -0.0200(8)
    O2 0.0507(9) 0.0585(11) 0.0312(8) 0.0042(8) 0.0034(7) -0.0140(7)
    O3 0.0487(10) 0.0754(14) 0.0379(9) 0.0111(9) 0.0016(7) -0.0185(8)
    O4 0.0574(12) 0.1049(18) 0.0502(10) 0.0122(11) 0.0037(8) -0.0290(10)
    N1 0.0492(11) 0.0537(13) 0.0324(9) -0.0019(10) 0.0059(8) -0.0152(9)
    C1 0.0473(13) 0.0353(13) 0.0319(10) -0.0030(11) 0.0111(9) -0.0027(9)
    C2 0.0411(12) 0.0335(13) 0.0275(10) -0.0052(10) 0.0090(8) -0.0033(8)
    C3 0.0414(12) 0.0412(14) 0.0271(10) -0.0043(10) 0.0072(8) -0.0029(9)
    C4 0.0461(13) 0.0452(15) 0.0346(11) -0.0001(11) 0.0120(9) -0.0068(10)
    C5 0.0511(13) 0.0366(14) 0.0276(10) -0.0068(11) 0.0133(9) -0.0064(9)
    C6 0.0442(13) 0.0548(16) 0.0298(11) 0.0008(12) 0.0031(9) -0.0073(10)
    C7 0.0440(13) 0.0462(15) 0.0345(11) 0.0025(11) 0.0090(9) -0.0057(10)
    C8 0.0515(15) 0.0474(16) 0.0347(11) 0.0022(12) 0.0079(10) -0.0041(10)
    C9 0.0570(14) 0.0368(14) 0.0323(11) -0.0025(11) 0.0124(10) -0.0026(9)
    C10 0.0643(16) 0.0577(17) 0.0404(13) 0.0090(13) 0.0070(11) -0.0099(11)
    C11 0.0696(18) 0.066(2) 0.0430(14) 0.0040(15) -0.0008(12) -0.0123(13)
    C12 0.089(2) 0.0590(19) 0.0442(14) -0.0075(16) 0.0173(14) -0.0202(12)
    C13 0.0700(18) 0.064(2) 0.0639(17) 0.0005(15) 0.0223(14) -0.0274(14)
    C14 0.0570(15) 0.0515(17) 0.0525(14) -0.0018(13) 0.0152(11) -0.0103(12)
_geom_special_details
;
All e.s.d.'s (except the e.s.d. in the dihedral angle between two l.s. planes)
are estimated using the full covariance matrix. The cell e.s.d.'s are taken
into account individually in the estimation of e.s.d.'s in distances, angles
and torsion angles; correlations between e.s.d.'s in cell parameters are only
used when they are defined by crystal symmetry. An approximate (isotropic)
treatment of cell e.s.d.'s is used for estimating e.s.d.'s involving l.s.
planes.
;
loop_
    _geom_bond_atom_site_label_1
    _geom_bond_atom_site_label_2
    _geom_bond_site_symmetry_2
    _geom_bond_distance
    _geom_bond_publ_flag
    O1 C1 . 1.309(3) ?
    O1 H1 . 0.8200 ?
    O2 C1 . 1.245(2) ?
    O3 C3 . 1.354(2) ?
    O3 H3 . 0.8200 ?
    O4 C8 . 1.215(3) ?
    N1 C8 . 1.365(3) ?
    N1 C5 . 1.409(2) ?
    N1 H1A . 0.8600 ?
    C1 C2 . 1.458(3) ?
    C2 C3 . 1.399(3) ?
    C2 C7 . 1.404(3) ?
    C3 C4 . 1.392(3) ?
    C4 C5 . 1.382(3) ?
    C4 H4 . 0.9300 ?
    C5 C6 . 1.398(3) ?
    C6 C7 . 1.366(3) ?
    C6 H6 . 0.9300 ?
    C7 H7 . 0.9300 ?
    C8 C9 . 1.501(3) ?
    C9 C10 . 1.377(3) ?
    C9 C14 . 1.386(3) ?
    C10 C11 . 1.386(3) ?
    C10 H10 . 0.9300 ?
    C11 C12 . 1.365(4) ?
    C11 H11 . 0.9300 ?
    C12 C13 . 1.369(4) ?
    C12 H12 . 0.9300 ?
    C13 C14 . 1.377(3) ?
    C13 H13 . 0.9300 ?
    C14 H14 . 0.9300 ?
loop_
    _geom_angle_atom_site_label_1
    _geom_angle_atom_site_label_2
    _geom_angle_atom_site_label_3
    _geom_angle_site_symmetry_1
    _geom_angle_site_symmetry_3
    _geom_angle
    _geom_angle_publ_flag
    C1 O1 H1 . . 109.5 ?
    C3 O3 H3 . . 109.5 ?
    C8 N1 C5 . . 128.08(19) ?
    C8 N1 H1A . . 116.0 ?
    C5 N1 H1A . . 116.0 ?
    O2 C1 O1 . . 121.71(18) ?
    O2 C1 C2 . . 122.3(2) ?
    O1 C1 C2 . . 115.96(18) ?
    C3 C2 C7 . . 118.20(18) ?
    C3 C2 C1 . . 120.46(18) ?
    C7 C2 C1 . . 121.3(2) ?
    O3 C3 C4 . . 116.45(19) ?
    O3 C3 C2 . . 122.51(17) ?
    C4 C3 C2 . . 121.04(18) ?
    C5 C4 C3 . . 119.5(2) ?
    C5 C4 H4 . . 120.3 ?
    C3 C4 H4 . . 120.3 ?
    C4 C5 C6 . . 119.99(18) ?
    C4 C5 N1 . . 122.9(2) ?
    C6 C5 N1 . . 117.12(19) ?
    C7 C6 C5 . . 120.4(2) ?
    C7 C6 H6 . . 119.8 ?
    C5 C6 H6 . . 119.8 ?
    C6 C7 C2 . . 120.9(2) ?
    C6 C7 H7 . . 119.6 ?
    C2 C7 H7 . . 119.6 ?
    O4 C8 N1 . . 122.7(2) ?
    O4 C8 C9 . . 120.6(2) ?
    N1 C8 C9 . . 116.6(2) ?
    C10 C9 C14 . . 118.9(2) ?
    C10 C9 C8 . . 124.8(2) ?
    C14 C9 C8 . . 116.4(2) ?
    C9 C10 C11 . . 120.3(2) ?
    C9 C10 H10 . . 119.8 ?
    C11 C10 H10 . . 119.8 ?
    C12 C11 C10 . . 120.1(2) ?
    C12 C11 H11 . . 119.9 ?
    C10 C11 H11 . . 119.9 ?
    C11 C12 C13 . . 120.1(2) ?
    C11 C12 H12 . . 120.0 ?
    C13 C12 H12 . . 120.0 ?
    C12 C13 C14 . . 120.2(3) ?
    C12 C13 H13 . . 119.9 ?
    C14 C13 H13 . . 119.9 ?
    C13 C14 C9 . . 120.4(2) ?
    C13 C14 H14 . . 119.8 ?
    C9 C14 H14 . . 119.8 ?
loop_
    _geom_torsion_atom_site_label_1
    _geom_torsion_atom_site_label_2
    _geom_torsion_atom_site_label_3
    _geom_torsion_atom_site_label_4
    _geom_torsion_site_symmetry_1
    _geom_torsion_site_symmetry_2
    _geom_torsion_site_symmetry_3
    _geom_torsion_site_symmetry_4
    _geom_torsion
    _geom_torsion_publ_flag
    O2 C1 C2 C3 . . . . -1.0(3) ?
    O1 C1 C2 C3 . . . . 178.68(19) ?
    O2 C1 C2 C7 . . . . 179.8(2) ?
    O1 C1 C2 C7 . . . . -0.5(3) ?
    C7 C2 C3 O3 . . . . -179.9(2) ?
    C1 C2 C3 O3 . . . . 0.8(3) ?
    C7 C2 C3 C4 . . . . 0.0(3) ?
    C1 C2 C3 C4 . . . . -179.2(2) ?
    O3 C3 C4 C5 . . . . -179.1(2) ?
    C2 C3 C4 C5 . . . . 1.0(3) ?
    C3 C4 C5 C6 . . . . -1.1(3) ?
    C3 C4 C5 N1 . . . . 177.6(2) ?
    C8 N1 C5 C4 . . . . 10.2(4) ?
    C8 N1 C5 C6 . . . . -171.0(2) ?
    C4 C5 C6 C7 . . . . 0.2(3) ?
    N1 C5 C6 C7 . . . . -178.6(2) ?
    C5 C6 C7 C2 . . . . 0.9(4) ?
    C3 C2 C7 C6 . . . . -0.9(3) ?
    C1 C2 C7 C6 . . . . 178.3(2) ?
    C5 N1 C8 O4 . . . . 2.4(4) ?
    C5 N1 C8 C9 . . . . -178.3(2) ?
    O4 C8 C9 C10 . . . . 168.2(2) ?
    N1 C8 C9 C10 . . . . -11.1(4) ?
    O4 C8 C9 C14 . . . . -9.7(3) ?
    N1 C8 C9 C14 . . . . 171.0(2) ?
    C14 C9 C10 C11 . . . . -0.8(4) ?
    C8 C9 C10 C11 . . . . -178.6(3) ?
    C9 C10 C11 C12 . . . . 0.0(4) ?
    C10 C11 C12 C13 . . . . 0.4(5) ?
    C11 C12 C13 C14 . . . . 0.1(5) ?
    C12 C13 C14 C9 . . . . -0.9(4) ?
    C10 C9 C14 C13 . . . . 1.2(4) ?
    C8 C9 C14 C13 . . . . 179.3(2) ?
loop_
    _geom_hbond_atom_site_label_D
    _geom_hbond_atom_site_label_H
    _geom_hbond_atom_site_label_A
    _geom_hbond_site_symmetry_A
    _geom_hbond_distance_DH
    _geom_hbond_distance_HA
    _geom_hbond_distance_DA
    _geom_hbond_angle_DHA
    O1 H1 O2 3_654 0.82 1.83 2.6470(19) 176
    O3 H3 O2 . 0.82 1.88 2.601(2) 146
    C4 H4 O4 . 0.93 2.23 2.828(3) 122
    C12 H12 Cg2 4_566 0.93 2.95 3.773(3) 142
_shelx_hkl_file
;
   1   0   0  910.25   25.15
   1   0   0  699.40   27.65
  -1   0   0  718.67   27.65
  -1   0   0  827.20   25.15
  -2   0   0  123.14    4.55
  -2   0   0  123.93    4.15
   2   0   0  125.83    4.06
   2   0   0  125.37    4.54
   2   0   0  123.69    4.54
  -2   0   0  120.25    4.53
   2   0   0  121.11    4.10
  -2   0   0  124.68    4.09
  -2   0   0  117.61    4.04
   3   0   0    1.40    0.27
  -3   0   0    1.19    0.34
  -3   0   0    1.42    0.31
  -4   0   0    0.96    0.42
   4   0   0    0.74    0.28
  -4   0   0    0.72    0.31
  -5   0   0    4.29    0.76
   5   0   0    6.37    0.71
   6   0   0    0.15    0.35
   7   0   0    0.19    0.46
   0  -1   0    0.00    0.00
   0   1   0    0.00    0.00
  -1  -1   0    5.59    0.36
   1   1   0    5.33    0.28
   1   1   0    5.87    0.36
  -1   1   0    5.04    0.31
  -2  -1   0    6.73    0.52
  -2  -1   0    6.81    0.55
  -2  -1   0    6.82    0.32
  -2  -1   0    8.04    0.43
   2  -1   0    9.70    0.48
  -2  -1   0    7.64    0.41
   2   1   0    6.54    0.54
  -2   1   0    8.65    0.57
  -2   1   0    9.12    0.46
   2   1   0    7.51    0.45
   2   1   0    7.12    0.40
  -3  -1   0    3.06    0.42
  -3  -1   0    2.69    0.31
   3  -1   0    2.77    0.36
  -3  -1   0    2.55    0.43
   3   1   0    2.56    0.35
  -3   1   0    2.98    0.46
  -3   1   0    3.13    0.43
  -4  -1   0    1.39    0.46
   4  -1   0    0.71    0.28
  -4  -1   0    1.39    0.37
  -4   1   0    0.23    0.26
   4   1   0    0.82    0.27
  -4   1   0    0.45    0.40
   5  -1   0    1.56    0.42
  -5  -1   0    0.94    0.51
   5   1   0    1.07    0.38
  -5   1   0    0.51    0.50
   6  -1   0   -0.14    0.33
   6   1   0    0.14    0.33
   7  -1   0    0.21    0.42
   7   1   0   -0.15    0.41
   0  -2   0    0.00    0.01
   0   2   0   -0.01    0.01
  -1  -2   0    3.90    0.30
  -1   2   0    3.31    0.24
  -1   2   0    2.67    0.26
   1   2   0    4.11    0.30
   1   2   0    2.87    0.19
   2  -2   0   20.48    0.96
  -2  -2   0   20.18    0.99
   2  -2   0   21.81    0.85
  -2  -2   0   20.05    0.81
   2  -2   0   19.62    0.87
   2  -2   0   19.88    0.75
  -2  -2   0   20.22    0.85
  -2  -2   0   19.72    0.96
  -2   2   0   21.08    1.01
   2   2   0   21.40    0.82
   2   2   0   21.17    0.87
   2   2   0   20.11    0.99
  -2   2   0   21.90    0.99
   3  -2   0    2.21    0.36
  -3  -2   0    2.52    0.43
  -3  -2   0    2.24    0.37
  -3  -2   0    1.95    0.27
   3  -2   0    1.96    0.31
  -3  -2   0    1.85    0.15
   3   2   0    2.08    0.32
  -3   2   0    2.26    0.42
  -3   2   0    2.32    0.37
   4  -2   0    0.84    0.27
  -4  -2   0   -0.30    0.30
  -4  -2   0    0.21    0.26
  -4   2   0    0.42    0.41
   4   2   0   -0.05    0.21
  -4   2   0    0.30    0.26
  -5  -2   0    0.51    0.45
   5  -2   0    1.94    0.43
   5   2   0    1.66    0.43
  -5   2   0    1.20    0.54
   6  -2   0   -0.14    0.30
   6   2   0    0.09    0.32
   7  -2   0   -0.06    0.40
   7   2   0   -0.23    0.42
   0  -3   0    0.00    0.01
   0   3   0    0.00    0.02
  -1  -3   0    3.53    0.30
  -1  -3   0    4.75    0.25
  -1  -3   0    4.68    0.23
   1   3   0    4.65    0.32
  -1   3   0    4.74    0.29
   1   3   0    4.15    0.22
   2  -3   0   10.69    0.64
  -2  -3   0   12.38    0.57
   2  -3   0   11.43    0.58
   2  -3   0   13.04    0.58
  -2  -3   0   11.26    0.66
   2  -3   0   12.85    0.48
  -2  -3   0   10.60    0.53
  -2  -3   0   11.83    0.69
   2   3   0   12.40    0.54
  -2   3   0   12.54    0.66
  -2   3   0   11.83    0.70
   2   3   0   11.98    0.70
   2   3   0   11.31    0.57
   3  -3   0    0.37    0.23
  -3  -3   0    0.20    0.09
   3  -3   0    0.28    0.19
  -3  -3   0    0.23    0.26
  -3  -3   0   -0.01    0.17
  -3  -3   0    0.12    0.17
   3   3   0    0.05    0.18
  -3   3   0   -0.05    0.26
  -3   3   0    0.04    0.18
  -4  -3   0   13.54    0.94
  -4  -3   0   14.67    1.01
   4  -3   0   14.79    0.85
  -4   3   0   13.82    0.97
  -4   3   0   15.04    1.07
   4   3   0   13.53    0.83
  -5  -3   0   23.62    1.48
   5  -3   0   23.13    1.25
  -5   3   0   23.65    1.49
   5   3   0   19.90    1.21
   6  -3   0    0.10    0.32
   6   3   0    0.23    0.33
   7  -3   0    0.66    0.47
   7   3   0   -0.16    0.45
   0  -4   0   -0.17    0.02
   0   4   0   -0.10    0.04
   1  -4   0    0.03    0.04
  -1  -4   0    0.25    0.08
  -1  -4   0    0.15    0.12
  -1  -4   0    0.23    0.08
   1   4   0    0.14    0.06
   1   4   0   -0.09    0.12
  -1   4   0    0.17    0.08
   1   4   0    0.06    0.07
   2  -4   0    0.53    0.17
   2  -4   0    0.31    0.08
  -2  -4   0    0.36    0.13
  -2  -4   0    0.19    0.19
  -2  -4   0    0.49    0.15
   2  -4   0    0.18    0.14
   2   4   0    0.56    0.13
   2   4   0    0.24    0.21
   2   4   0    0.55    0.16
  -2   4   0    0.40    0.16
  -2   4   0    0.46    0.22
   3  -4   0   12.13    0.68
   3  -4   0   10.57    0.47
  -3  -4   0   11.56    0.75
  -3  -4   0   11.30    0.50
   3  -4   0   12.58    0.76
  -3  -4   0   11.67    0.59
  -3  -4   0   11.56    0.79
  -3   4   0   12.28    0.78
  -3   4   0   10.60    0.79
   3   4   0   11.68    0.67
  -4  -4   0    4.55    0.47
   4  -4   0    3.83    0.56
  -4  -4   0    4.46    0.65
  -4  -4   0    6.15    0.70
   4  -4   0    3.99    0.52
   4   4   0    3.09    0.47
  -4   4   0    4.08    0.65
  -4   4   0    5.08    0.67
   5  -4   0   11.57    0.85
  -5  -4   0   10.00    1.00
  -5   4   0   13.49    1.11
   5   4   0   10.02    0.84
   6  -4   0    0.44    0.34
   6   4   0    0.62    0.36
   7  -4   0    0.03    0.41
   7   4   0   -0.05    0.42
   0  -5   0   -0.03    0.03
   0   5   0    0.05    0.05
  -1  -5   0    1.88    0.16
  -1  -5   0    2.03    0.24
  -1  -5   0    1.81    0.16
   1   5   0    2.19    0.25
  -1   5   0    1.88    0.21
   1   5   0    1.91    0.16
   1   5   0    1.79    0.18
   2  -5   0    2.86    0.34
  -2  -5   0    3.48    0.28
   2  -5   0    3.40    0.29
  -2  -5   0    3.10    0.38
  -2  -5   0    3.34    0.27
  -2   5   0    3.44    0.34
   2   5   0    3.48    0.25
   2   5   0    3.57    0.40
   2   5   0    3.34    0.28
  -2   5   0    3.55    0.40
   3  -5   0   28.29    1.24
  -3  -5   0   26.89    1.12
   3  -5   0   30.41    1.39
  -3  -5   0   30.16    1.39
  -3  -5   0   27.66    1.38
   3  -5   0   27.20    1.06
  -3   5   0   29.73    1.39
  -3   5   0   29.27    1.42
   3   5   0   27.46    1.21
   4  -5   0    5.34    0.58
  -4  -5   0    4.87    0.31
  -4  -5   0    5.32    0.50
  -4  -5   0    4.75    0.66
   4  -5   0    5.28    0.65
  -4  -5   0    4.59    0.64
  -4   5   0    5.64    0.67
  -4   5   0    4.69    0.71
   4   5   0    4.26    0.54
  -5  -5   0   22.41    1.44
   5  -5   0   19.61    1.19
   5   5   0   22.79    1.24
  -5   5   0   22.60    1.47
   6  -5   0    0.68    0.38
   6   5   0    0.32    0.34
   7  -5   0    0.05    0.42
   7   5   0   -0.20    0.40
   0   6   0    4.69    0.28
  -1  -6   0    4.82    0.27
  -1  -6   0    4.96    0.28
  -1  -6   0    4.70    0.34
   1   6   0    5.10    0.37
   1   6   0    4.22    0.26
   1   6   0    4.54    0.26
  -1   6   0    5.57    0.34
   2  -6   0    5.49    0.37
  -2  -6   0    5.43    0.46
   2  -6   0    3.41    0.36
  -2  -6   0    5.15    0.33
  -2  -6   0    4.80    0.35
   2   6   0    5.60    0.33
   2   6   0    5.58    0.46
   2   6   0    5.25    0.36
  -2   6   0    5.69    0.43
  -3  -6   0    0.45    0.19
  -3  -6   0    0.54    0.28
  -3  -6   0    0.31    0.20
   3  -6   0    0.54    0.24
   3  -6   0   -0.04    0.10
   3  -6   0    0.20    0.19
  -3   6   0    0.01    0.26
  -3   6   0    0.16    0.20
   3   6   0    0.51    0.22
   4  -6   0   28.03    1.47
  -4  -6   0   26.34    1.16
  -4  -6   0   29.21    1.50
  -4  -6   0   26.62    1.06
   4  -6   0   26.79    1.30
  -4  -6   0   28.24    1.51
   4   6   0   25.31    1.25
  -4   6   0   28.55    1.48
  -4   6   0   25.98    1.49
   5  -6   0    3.12    0.54
  -5  -6   0    2.84    0.63
  -5   6   0    4.26    0.72
   5   6   0    4.05    0.57
   6  -6   0    0.15    0.34
   6   6   0   -0.16    0.28
   0  -7   0   -0.03    0.06
   0   7   0    0.16    0.08
  -1  -7   0   36.76    1.28
  -1  -7   0   36.73    1.29
  -1  -7   0   35.43    1.45
  -1   7   0   35.67    1.45
   1   7   0   35.88    1.28
   1   7   0   36.01    1.29
   1   7   0   36.67    1.45
  -2  -7   0   48.83    1.77
  -2  -7   0   50.86    2.05
  -2  -7   0   50.91    1.81
   2   7   0   50.19    2.04
   2   7   0   50.94    1.77
   2   7   0   48.40    1.80
  -2   7   0   51.49    2.05
  -3  -7   0    3.53    0.48
   3  -7   0    3.51    0.41
   3  -7   0    3.15    0.43
  -3  -7   0    3.68    0.36
   3  -7   0    2.84    0.24
   3   7   0    3.33    0.39
  -3   7   0    3.75    0.51
  -3   7   0    3.48    0.47
   4  -7   0    9.35    0.43
  -4  -7   0    8.69    0.60
   4  -7   0    9.13    0.68
   4  -7   0   10.55    0.80
  -4  -7   0   10.35    0.83
  -4  -7   0   10.05    0.85
  -4  -7   0    9.36    0.50
   4   7   0    8.18    0.64
  -4   7   0   10.11    0.82
  -4   7   0   10.37    0.90
   5  -7   0    4.92    0.65
  -5  -7   0    5.55    0.56
  -5  -7   0    6.39    0.86
   5   7   0    4.22    0.60
  -5   7   0    6.16    0.87
   6  -7   0    2.02    0.55
   6   7   0    2.53    0.53
   0   8   0  122.58    4.45
  -1  -8   0   13.08    0.56
  -1  -8   0   12.99    0.55
  -1  -8   0   13.54    0.66
   1   8   0   12.07    0.56
   1   8   0   12.84    0.65
  -1   8   0   13.11    0.65
  -2  -8   0    1.20    0.21
   2  -8   0    0.55    0.16
  -2  -8   0    1.05    0.19
  -2  -8   0    1.34    0.27
   2   8   0    1.20    0.21
   2   8   0    1.02    0.26
  -2   8   0    1.31    0.26
  -3  -8   0   28.11    1.17
   3  -8   0   27.43    1.38
   3  -8   0   27.75    1.25
  -3  -8   0   31.48    1.44
   3  -8   0   28.14    1.12
   3   8   0   26.03    1.19
  -3   8   0   30.31    1.43
  -3   8   0   30.39    1.44
   4  -8   0    0.87    0.32
  -4  -8   0    1.29    0.40
  -4  -8   0    0.49    0.36
   4  -8   0    1.00    0.32
   4  -8   0    0.44    0.14
  -4  -8   0    0.83    0.26
  -4   8   0    0.50    0.31
   4   8   0    0.65    0.27
  -4   8   0    0.82    0.42
   5  -8   0    0.58    0.35
  -5  -8   0    0.40    0.29
  -5  -8   0    0.45    0.41
  -5   8   0    0.17    0.43
   5   8   0    0.92    0.35
   6  -8   0    0.83    0.40
   6   8   0    0.13    0.33
   0  -9   0    0.09    0.09
   0   9   0    0.07    0.09
  -1  -9   0    0.01    0.11
  -1  -9   0    0.01    0.09
  -1  -9   0   -0.01    0.08
   1  -9   0    0.07    0.07
   1   9   0    0.05    0.13
   1   9   0    0.00    0.09
  -1   9   0    0.14    0.10
  -2  -9   0    3.37    0.40
  -2  -9   0    4.08    0.32
  -2  -9   0    3.54    0.30
   2   9   0    3.70    0.30
   2   9   0    4.43    0.46
  -2   9   0    3.58    0.41
  -3  -9   0   22.69    1.15
  -3  -9   0   21.21    0.93
   3  -9   0   21.14    1.13
   3  -9   0   19.08    0.99
  -3   9   0   20.09    1.12
   3   9   0   19.51    0.95
  -3   9   0   20.60    1.16
  -4  -9   0    0.00    0.33
  -4  -9   0    0.53    0.32
   4  -9   0    0.50    0.32
   4  -9   0    0.68    0.16
  -4  -9   0    0.71    0.26
   4  -9   0    0.67    0.29
  -4   9   0    0.71    0.34
  -4   9   0    0.58    0.41
   4   9   0    0.51    0.26
  -5  -9   0    2.23    0.58
   5  -9   0    2.71    0.53
  -5  -9   0    2.93    0.44
  -5   9   0    2.77    0.66
   5   9   0    2.58    0.47
   6  -9   0    0.21    0.36
   6   9   0    0.17    0.32
   0 -10   0    4.24    0.35
   0  10   0    4.93    0.36
  -1 -10   0   -0.01    0.11
  -1 -10   0    0.08    0.09
  -1 -10   0   -0.07    0.10
   1 -10   0   -0.04    0.07
  -1  10   0    0.04    0.10
   1  10   0    0.13    0.13
  -2 -10   0    2.92    0.31
  -2 -10   0    3.30    0.33
  -2 -10   0    3.59    0.42
   2  10   0    2.94    0.31
   2  10   0    3.08    0.40
  -2  10   0    2.84    0.37
   3 -10   0   23.92    1.10
  -3 -10   0   24.26    1.02
  -3 -10   0   23.89    1.23
   3 -10   0   21.18    1.19
   3  10   0   22.36    1.04
  -3  10   0   23.11    1.25
  -3  10   0   23.11    1.22
  -4 -10   0   26.67    1.45
  -4 -10   0   25.33    1.16
  -4 -10   0   25.20    1.44
   4 -10   0   26.06    1.29
   4 -10   0   24.52    1.06
   4 -10   0   28.52    1.45
   4  10   0   24.22    1.21
  -4  10   0   28.86    1.55
  -5 -10   0    0.27    0.28
  -5 -10   0    0.73    0.40
   5 -10   0    0.30    0.31
   5  10   0    0.69    0.33
   6 -10   0    0.56    0.39
   6  10   0    0.51    0.38
   0 -11   0    0.03    0.11
   0  11   0    0.08    0.11
  -1 -11   0    1.56    0.21
  -1 -11   0    1.52    0.25
  -1 -11   0    1.23    0.20
  -1  11   0    1.02    0.21
   1  11   0    1.26    0.24
  -2 -11   0    1.30    0.27
  -2 -11   0    1.53    0.24
  -2  11   0    1.34    0.27
   2  11   0    1.25    0.22
   3 -11   0    0.66    0.25
   3 -11   0    1.19    0.27
  -3 -11   0    1.13    0.33
  -3 -11   0    0.86    0.22
  -3  11   0    0.39    0.25
  -3  11   0    0.92    0.35
   3  11   0    0.38    0.21
   4 -11   0    1.31    0.34
  -4 -11   0    0.96    0.29
  -4 -11   0    1.46    0.45
   4 -11   0    1.10    0.21
  -4  11   0    1.75    0.52
   4  11   0    1.00    0.33
  -5 -11   0    0.71    0.38
   5 -11   0    0.79    0.38
  -5 -11   0    0.63    0.30
   5  11   0    0.51    0.30
   6 -11   0    1.28    0.50
   6  11   0    1.70    0.47
   0 -12   0    0.35    0.14
   0  12   0    0.40    0.16
  -1 -12   0   67.27    2.30
  -1 -12   0   66.03    2.33
  -1 -12   0   65.90    2.59
  -1  12   0   63.40    2.59
   1  12   0   68.34    2.59
  -2 -12   0   20.48    1.05
  -2 -12   0   19.99    0.90
   2  12   0   21.86    0.91
  -2  12   0   21.29    1.07
   3 -12   0    7.41    0.63
  -3 -12   0    8.72    0.54
  -3 -12   0    8.76    0.70
   3 -12   0    8.97    0.60
  -3  12   0    9.50    0.73
   3  12   0    8.12    0.54
  -4 -12   0    0.87    0.29
  -4 -12   0    0.68    0.37
   4 -12   0    0.77    0.21
   4 -12   0    1.16    0.35
  -4  12   0    1.34    0.49
   4  12   0    0.90    0.31
   5 -12   0    0.47    0.33
  -5 -12   0    0.09    0.26
  -5 -12   0    0.50    0.33
   5  12   0   -0.02    0.27
   6 -12   0    0.41    0.37
   6  12   0    0.09    0.34
   0 -13   0    0.17    0.14
   0  13   0    0.19    0.14
  -1 -13   0    0.34    0.16
   1 -13   0    0.12    0.13
  -1 -13   0    0.20    0.13
  -1 -13   0    0.38    0.18
  -1  13   0    0.26    0.15
   1  13   0    0.28    0.17
  -2 -13   0    5.12    0.48
  -2 -13   0    4.82    0.39
  -2  13   0    5.53    0.51
  -3 -13   0    0.94    0.23
   3 -13   0    0.30    0.20
  -3 -13   0    0.80    0.30
  -3  13   0    0.49    0.25
   3  13   0    0.70    0.23
   4 -13   0    6.87    0.61
  -4 -13   0    6.43    0.54
  -4 -13   0    7.07    0.80
   4 -13   0    6.74    0.46
   4  13   0    6.02    0.54
  -4  13   0    7.23    0.86
  -5 -13   0    7.53    0.61
   5 -13   0    8.82    0.88
  -5 -13   0    8.67    0.97
   5  13   0    6.96    0.76
   6 -13   0    1.03    0.45
   6  13   0    1.14    0.43
   0 -14   0   16.17    0.83
   0  14   0   15.54    0.81
  -1 -14   0   10.53    0.57
   1 -14   0    8.31    0.61
  -1 -14   0   11.03    0.66
   1  14   0   11.83    0.66
  -1  14   0    9.70    0.64
  -2 -14   0   27.73    1.31
  -2 -14   0   25.69    1.10
  -2  14   0   24.95    1.26
   3 -14   0    0.57    0.23
  -3 -14   0    1.40    0.28
  -3 -14   0    0.79    0.29
  -3  14   0    0.80    0.29
   3  14   0    1.01    0.25
  -4 -14   0    3.74    0.62
  -4 -14   0    3.16    0.45
   4 -14   0    3.53    0.38
   4 -14   0    3.83    0.56
  -4  14   0    3.45    0.65
   4  14   0    2.92    0.44
  -5 -14   0    0.37    0.30
   5 -14   0    0.61    0.35
   5  14   0    0.64    0.35
   6 -14   0   -0.13    0.39
   6  14   0    0.52    0.37
   0 -15   0    0.07    0.13
   0  15   0    0.03    0.14
  -1 -15   0   33.24    1.33
  -1 -15   0   33.13    1.48
   1 -15   0   31.06    1.47
   1  15   0   34.72    1.49
  -1  15   0   32.32    1.48
  -2 -15   0    0.40    0.24
  -2 -15   0    0.64    0.20
   2 -15   0   -0.19    0.10
  -2  15   0    0.24    0.20
  -3 -15   0   16.26    1.02
  -3 -15   0   16.17    0.83
   3  15   0   15.69    0.83
  -3  15   0   18.08    1.08
  -4 -15   0   10.59    0.72
  -4 -15   0   11.24    0.91
   4 -15   0   11.05    0.80
   4  15   0   10.76    0.72
  -4  15   0   11.28    1.01
   5 -15   0    0.01    0.31
  -5 -15   0    0.05    0.28
   5  15   0   -0.19    0.24
   6 -15   0   -0.06    0.36
   6  15   0    0.42    0.36
   0 -16   0   31.28    1.40
   0  16   0   30.21    1.39
  -1 -16   0   30.50    1.46
   1 -16   0   33.51    1.49
  -1 -16   0   32.80    1.34
  -1  16   0   32.94    1.49
   1  16   0   32.29    1.47
  -2 -16   0    6.21    0.55
  -2 -16   0    5.87    0.46
  -2  16   0    5.52    0.54
  -3 -16   0    0.24    0.25
   3 -16   0   -0.02    0.14
  -3 -16   0    0.33    0.20
  -3  16   0    0.03    0.24
  -4 -16   0    0.10    0.28
   4 -16   0    0.39    0.30
  -4 -16   0    0.42    0.26
   4  16   0    0.36    0.27
  -4  16   0    0.21    0.42
  -5 -16   0    0.34    0.30
   5 -16   0    0.01    0.31
   5  16   0    0.18    0.29
   6 -16   0    0.51    0.42
   6  16   0    0.03    0.31
   0 -17   0    0.06    0.15
   0  17   0    0.09    0.16
   1 -17   0    0.81    0.25
  -1 -17   0    0.98    0.27
  -1 -17   0    0.97    0.24
  -1  17   0    0.80    0.25
   2 -17   0    0.87    0.25
  -2 -17   0    1.25    0.31
  -2 -17   0    1.35    0.28
  -2  17   0    1.24    0.32
  -3 -17   0    5.97    0.69
  -3 -17   0    4.49    0.49
  -3  17   0    5.63    0.68
  -4 -17   0    1.36    0.42
  -4 -17   0    0.97    0.30
   4 -17   0    0.65    0.32
  -4  17   0    1.04    0.49
   4  17   0    0.64    0.30
   5 -17   0    0.35    0.36
  -5 -17   0   -0.14    0.25
   5  17   0    0.20    0.30
   6 -17   0    0.84    0.45
   6  17   0    0.02    0.32
   0 -18   0    7.35    0.59
   0  18   0    7.18    0.59
  -1 -18   0    7.83    0.56
   1 -18   0    8.19    0.63
  -1 -18   0    8.81    0.66
  -1  18   0    8.43    0.66
   2 -18   0    1.43    0.33
  -2 -18   0    1.88    0.33
  -2 -18   0    2.40    0.43
  -2  18   0    2.16    0.41
  -3 -18   0   -0.08    0.21
   3 -18   0   -0.02    0.14
  -3 -18   0    0.05    0.21
   4 -18   0    6.07    0.71
  -4 -18   0    6.16    0.78
  -4 -18   0    6.47    0.65
   4  18   0    5.06    0.58
  -5 -18   0    0.00    0.29
   5 -18   0   -0.51    0.26
   5  18   0    0.17    0.29
   6 -18   0    3.06    0.69
   0 -19   0   -0.13    0.17
   0 -19   0   -0.09    0.14
   0  19   0    0.02    0.18
  -1 -19   0   78.24    2.88
   1 -19   0   79.70    3.19
  -1 -19   0   76.54    3.18
  -1  19   0   81.73    3.20
   2 -19   0   10.67    0.85
  -2 -19   0   15.47    0.93
  -2 -19   0   14.78    0.81
  -2  19   0   16.62    1.00
  -3 -19   0    1.38    0.32
  -3 -19   0    0.93    0.35
  -4 -19   0   -0.09    0.29
   4 -19   0   -0.25    0.26
  -4 -19   0    0.17    0.25
   5 -19   0   -0.03    0.33
   5  19   0    0.45    0.33
   6 -19   0    1.23    0.54
   0 -20   0    1.77    0.35
   0 -20   0    1.36    0.30
  -1 -20   0    1.63    0.35
   1 -20   0    1.79    0.36
  -1  20   0    1.18    0.31
  -2 -20   0    0.19    0.23
  -2 -20   0    0.23    0.20
   2 -20   0    0.03    0.21
  -2  20   0   -0.03    0.20
  -3 -20   0    0.38    0.29
  -3 -20   0    0.28    0.23
   4 -20   0    0.49    0.29
  -4 -20   0    0.96    0.32
  -4 -20   0    0.83    0.40
   5 -20   0    0.80    0.41
   6 -20   0    2.17    0.61
   0 -21   0    0.21    0.19
   0 -21   0    0.11    0.18
   1 -21   0   10.30    0.75
  -1 -21   0    8.23    0.69
  -1 -21   0    8.79    0.62
  -1  21   0    9.02    0.73
  -2 -21   0    0.26    0.23
  -2 -21   0    0.18    0.23
   2 -21   0   -0.07    0.22
  -2  21   0    0.05    0.23
  -3 -21   0    0.38    0.25
  -3 -21   0    0.81    0.34
   4 -21   0    0.40    0.27
  -4 -21   0    0.61    0.37
  -4 -21   0    0.25    0.28
   5 -21   0   -0.25    0.31
   6 -21   0    0.16    0.40
   0 -22   0    0.22    0.21
   0 -22   0    0.17    0.20
  -1 -22   0    0.75    0.27
  -1 -22   0    0.53    0.24
   1 -22   0    0.37    0.23
   2 -22   0    0.08    0.24
  -2 -22   0    0.04    0.20
  -2 -22   0    0.09    0.24
  -2  22   0    0.16    0.25
  -3 -22   0    0.76    0.34
  -3 -22   0    0.84    0.30
  -4 -22   0    0.05    0.25
   4 -22   0    0.01    0.24
   5 -22   0    0.02    0.32
   0 -23   0    0.16    0.20
   0 -23   0    0.35    0.25
   1 -23   0    3.89    0.56
  -1 -23   0    2.87    0.49
  -1 -23   0    3.52    0.47
   2 -23   0    0.06    0.26
  -2 -23   0   -0.07    0.18
  -2 -23   0    0.14    0.24
  -3 -23   0    0.03    0.23
  -3 -23   0    0.02    0.27
   4 -23   0    1.08    0.37
  -4 -23   0    1.69    0.40
   5 -23   0    0.81    0.45
   0 -24   0    0.18    0.22
   0 -24   0    0.63    0.29
  -1 -24   0    0.39    0.25
  -1 -24   0    0.48    0.29
   1 -24   0    0.85    0.32
  -2 -24   0    0.95    0.32
  -2 -24   0    0.93    0.36
   2 -24   0    0.86    0.37
  -3 -24   0    0.58    0.28
  -3 -24   0   -0.03    0.27
   4 -24   0   -0.05    0.25
  -4 -24   0   -0.22    0.25
   5 -24   0    0.40    0.40
   0 -25   0    0.16    0.24
   0 -25   0    0.20    0.24
  -1 -25   0   23.42    1.20
  -1 -25   0   24.23    1.36
   1 -25   0   23.53    1.34
  -2 -25   0   15.86    1.09
  -2 -25   0   15.63    0.93
  -3 -25   0    0.15    0.28
  -3 -25   0    0.14    0.27
  -4 -25   0   -0.06    0.26
   4 -25   0    0.00    0.28
   5 -25   0    0.39    0.35
   0 -26   0    0.00    0.22
   0 -26   0    0.08    0.24
  -1 -26   0    4.41    0.63
   1 -26   0    3.57    0.57
  -1 -26   0    3.74    0.53
  -2 -26   0    1.92    0.47
  -2 -26   0    2.18    0.43
  -3 -26   0    0.12    0.26
   4 -26   0    0.96    0.37
  -4 -26   0    1.76    0.46
   5 -26   0    0.03    0.32
   0 -27   0   -0.08    0.22
   0 -27   0    0.14    0.24
  -1 -27   0    1.57    0.39
   1 -27   0    2.46    0.51
  -1 -27   0    2.30    0.49
  -2 -27   0    0.21    0.23
  -2 -27   0   -0.17    0.24
  -3 -27   0    2.39    0.49
  -4 -27   0    0.35    0.33
   5 -27   0   -0.30    0.27
   0 -28   0    1.09    0.38
   0 -28   0    0.95    0.34
  -1 -28   0    1.02    0.36
  -1 -28   0    1.21    0.40
  -2 -28   0    1.28    0.39
  -2 -28   0    1.38    0.45
  -3 -28   0    0.07    0.28
  -4 -28   0    0.21    0.37
   5 -28   0    0.31    0.40
   0 -29   0    0.11    0.27
   1 -29   0    0.29    0.29
  -1 -29   0    0.28    0.32
  -1 -29   0    0.31    0.27
  -2 -29   0    0.77    0.31
  -3 -29   0    3.11    0.58
  -4 -29   0    3.17    0.61
   5 -29   0    1.36    0.47
   0 -30   0   -0.17    0.24
   1 -30   0    2.50    0.51
  -1 -30   0    3.15    0.56
  -2 -30   0    1.13    0.41
  -3 -30   0    0.92    0.40
  -4 -30   0    0.58    0.42
   0 -31   0   -0.13    0.23
  -1 -31   0    0.03    0.25
   1 -31   0    0.56    0.35
  -2 -31   0    0.24    0.31
  -3 -31   0    0.16    0.35
  -4 -31   0   -0.14    0.34
   0 -32   0   -0.08    0.27
  -1 -32   0    0.62    0.37
   1 -32   0    0.56    0.36
  -2 -32   0    1.11    0.40
  -3 -32   0    0.62    0.39
  -4 -32   0   -0.16    0.36
   0 -33   0   -0.04    0.27
  -1 -33   0    1.19    0.41
   1 -33   0    0.39    0.35
  -2 -33   0    0.16    0.31
  -3 -33   0    0.00    0.34
  -4 -33   0    0.30    0.40
   0 -34   0    0.74    0.39
  -1 -34   0   -0.31    0.27
   1 -34   0    0.04    0.32
  -2 -34   0    1.89    0.52
  -3 -34   0    0.92    0.40
   0 -35   0    0.19    0.35
   1 -35   0    0.22    0.35
  -1 -35   0    0.44    0.36
   2 -35   0    0.77    0.41
  -2 -35   0    1.21    0.46
  -3 -35   0    0.49    0.41
   0 -36   0    4.42    0.72
   1 -36   0    1.15    0.47
  -1 -36   0    0.91    0.43
   2 -36   0    0.24    0.32
  -2 -36   0    0.42    0.40
  -3 -36   0    0.52    0.42
   0 -37   0    0.28    0.39
   1 -37   0    0.16    0.38
  -1 -37   0   -0.02    0.36
  -2 -37   0    0.15    0.39
   2 -37   0    0.14    0.37
  -3 -37   0    0.10    0.41
   0 -38   0    1.29    0.47
   1 -38   0    0.21    0.38
  -1 -38   0    0.25    0.39
  -2 -38   0    0.49    0.44
   2 -38   0    0.33    0.41
   0 -39   0    0.81    0.46
  -1 -39   0    0.16    0.41
   1 -39   0    0.18    0.38
  -2 -39   0    0.06    0.41
   2 -39   0    0.09    0.36
   0 -40   0    2.05    0.59
  -1 -40   0    0.80    0.46
   1 -40   0    0.46    0.44
   0 -41   0    0.05    0.41
   7   0  -1    0.20    0.43
   6   0  -1    0.06    0.29
  -5   0   1    0.13    0.45
   5   0  -1    0.96    0.37
  -4   0   1    0.34    0.33
   4   0  -1   -0.19    0.15
  -4   0   1   -0.09    0.24
  -3   0   1   -0.12    0.25
  -3   0   1    0.04    0.22
   3   0  -1    0.41    0.19
   3   0  -1    0.30    0.30
   3   0  -1    0.08    0.20
  -3   0   1   -0.27    0.21
   2   0  -1   -0.10    0.19
  -2   0   1    0.05    0.13
  -2   0   1    0.09    0.15
  -2   0   1    0.03    0.05
   2   0  -1   -0.03    0.14
   2   0  -1    0.03    0.10
  -1   0   1    0.06    0.12
   1   0  -1   -0.15    0.09
   1   0  -1   -0.28    0.11
  -1   0   1    0.12    0.08
   1   0  -1    0.02    0.10
  -1   0   1   -0.12    0.08
   1   0  -1   -0.09    0.06
  -1   0   1   -0.03    0.12
   0   0   1    0.44    0.08
   0   0   1   -0.04    0.05
   0   0  -1    0.15    0.06
   0   0   1    0.26    0.07
   0   0  -1    0.02    0.06
  -1   0  -1    0.18    0.13
  -1   0  -1    0.06    0.11
   1   0   1   -0.09    0.10
  -1   0  -1    0.08    0.11
   1   0   1    0.13    0.12
  -2   0  -1   -0.06    0.15
  -2   0  -1   -0.15    0.24
  -2   0  -1   -0.48    0.16
   2   0   1    0.04    0.12
   2   0   1    0.31    0.20
   3   0   1    0.85    0.27
  -3   0  -1    0.07    0.16
  -3   0  -1   -0.39    0.20
   3   0   1    0.29    0.16
  -3   0  -1   -0.53    0.28
  -4   0  -1    0.06    0.24
  -4   0  -1    0.11    0.35
   4   0   1    0.11    0.24
   5   0   1    0.26    0.31
  -5   0  -1    0.02    0.37
   6   0   1    0.07    0.31
   7  -1  -1    0.32    0.45
   7   1  -1    0.37    0.41
   6  -1  -1    1.43    0.44
   6   1  -1    1.75    0.46
   5  -1  -1    7.04    0.72
  -5  -1   1    7.32    0.95
   5   1  -1    6.91    0.72
  -5   1   1    9.05    1.02
   4  -1  -1    0.34    0.20
  -4  -1   1    0.63    0.31
  -4  -1   1    0.49    0.36
  -4  -1   1    0.16    0.24
  -4   1   1    0.26    0.28
  -4   1   1    0.17    0.32
   4   1  -1    0.12    0.20
   3  -1  -1   27.46    1.35
  -3  -1   1   27.63    1.18
  -3  -1   1   27.67    1.36
   3  -1  -1   29.40    1.38
  -3  -1   1   30.40    1.38
   3  -1  -1   27.82    1.14
   3   1  -1   28.39    1.14
   3   1  -1   28.01    1.39
  -3   1   1   25.00    1.17
  -3   1   1   25.37    1.33
  -3   1   1   28.92    1.36
   2  -1  -1   11.54    0.65
  -2  -1   1   10.91    0.57
   2  -1  -1   11.53    0.45
  -2  -1   1   12.40    0.66
   2  -1  -1   14.02    0.72
   2   1  -1   12.57    0.70
   2   1  -1   11.63    0.52
  -2   1   1   11.47    0.65
   2   1  -1   12.61    0.66
  -2   1   1   11.20    0.58
  -1  -1   1   11.18    0.54
  -1  -1   1   11.03    0.55
   1  -1  -1   10.44    0.55
   1  -1  -1   12.18    0.49
   1  -1  -1   12.49    0.55
  -1  -1   1   11.20    0.48
  -1  -1   1   12.08    0.52
  -1   1   1   11.79    0.48
  -1   1   1   12.72    0.53
  -1   1   1   12.74    0.57
   1   1  -1   10.88    0.48
   1   1  -1   10.44    0.55
   1   1  -1   11.61    0.55
   1   1  -1   11.10    0.51
  -1   1   1   12.92    0.54
   0  -1   1   16.52    0.65
   0  -1   1   19.46    0.66
   0  -1  -1   16.78    0.66
   0  -1  -1   18.76    0.73
   0   1   1   16.98    0.66
   0   1  -1   17.76    0.73
   0   1   1   19.69    0.65
  -1  -1  -1   53.89    2.02
   1  -1   1   53.26    1.97
  -1  -1  -1   56.93    1.91
  -1  -1  -1   54.29    1.97
   1  -1   1   54.03    1.90
  -1   1  -1   54.83    2.02
   1   1   1   53.15    1.96
  -1   1  -1   53.64    1.97
  -1   1  -1   53.76    1.89
   1   1   1   54.42    1.91
  -2  -1  -1   25.40    1.17
  -2  -1  -1   26.72    1.19
   2  -1   1   24.52    1.05
   2  -1   1   25.06    1.11
  -2  -1  -1   26.40    1.06
   2  -1   1   26.92    0.95
   2   1   1   25.88    0.93
  -2   1  -1   25.06    1.16
  -2   1  -1   27.60    1.06
  -2   1  -1   26.35    1.20
   2   1   1   27.38    1.12
   3  -1   1    3.29    0.43
  -3  -1  -1    2.96    0.52
  -3  -1  -1    3.75    0.35
   3  -1   1    3.28    0.29
   3   1   1    3.33    0.31
  -3   1  -1    2.99    0.50
   3   1   1    4.23    0.48
  -3   1  -1    2.33    0.29
  -3   1  -1    3.47    0.49
  -4  -1  -1    1.94    0.24
  -4  -1  -1    2.33    0.51
  -4  -1  -1    2.07    0.43
   4  -1   1    1.73    0.38
   4   1   1    1.76    0.40
  -4   1  -1    1.05    0.45
  -4   1  -1    1.55    0.40
   5  -1   1    4.65    0.65
  -5  -1  -1    4.75    0.73
  -5   1  -1    4.65    0.74
   5   1   1    3.92    0.63
   6  -1   1    1.21    0.44
   6   1   1    1.13    0.49
   7  -2  -1   -0.03    0.38
   7   2  -1   -0.10    0.36
   6  -2  -1    4.13    0.64
   6   2  -1    3.19    0.58
  -5  -2   1   29.17    1.69
   5  -2  -1   27.27    1.39
  -5   2   1   29.81    1.70
   5   2  -1   28.47    1.37
  -4  -2   1    2.93    0.42
  -4  -2   1    2.83    0.54
   4  -2  -1    3.14    0.42
  -4  -2   1    3.23    0.54
  -4   2   1    3.45    0.54
   4   2  -1    2.76    0.38
  -4   2   1    3.04    0.54
  -3  -2   1    9.66    0.59
   3  -2  -1    9.11    0.73
  -3  -2   1    9.19    0.67
   3  -2  -1    8.62    0.66
  -3  -2   1    9.77    0.71
   3  -2  -1    9.54    0.54
  -3   2   1    9.76    0.71
   3   2  -1    9.85    0.54
  -3   2   1    9.06    0.67
   3   2  -1   10.39    0.76
  -2  -2   1    5.77    0.42
  -2  -2   1    3.70    0.23
  -2  -2   1    4.61    0.37
   2  -2  -1    5.04    0.40
   2  -2  -1    4.82    0.23
   2  -2  -1    5.24    0.47
  -2   2   1    5.45    0.40
   2   2  -1    4.76    0.29
  -2   2   1    4.92    0.37
   2   2  -1    5.13    0.45
  -1  -2   1   37.59    1.30
   1  -2  -1   32.29    1.40
   1  -2  -1   34.65    1.30
   1  -2  -1   35.49    1.39
  -1  -2   1   37.88    1.41
  -1  -2   1   37.26    1.40
  -1  -2   1   36.82    1.31
   1  -2  -1   34.60    1.29
  -1   2   1   35.26    1.30
   1   2  -1   37.64    1.30
   1   2  -1   35.20    1.41
  -1   2   1   35.88    1.39
  -1   2   1   36.79    1.41
   0  -2   1   10.98    0.42
   0  -2   1   11.57    0.43
   0  -2  -1   10.96    0.44
   0  -2  -1   11.26    0.49
   0  -2   1    9.77    0.41
   0   2   1   11.63    0.43
   0   2   1    9.39    0.43
   0   2  -1   10.69    0.49
   1  -2   1    1.65    0.20
   1  -2   1    2.20    0.24
  -1  -2  -1    1.89    0.21
  -1  -2  -1    1.79    0.24
   1  -2   1    2.05    0.20
  -1  -2  -1    2.13    0.24
  -1   2  -1    2.02    0.21
  -1   2  -1    1.62    0.20
  -1   2  -1    2.17    0.24
   1   2   1    1.78    0.22
  -2  -2  -1   92.38    3.41
  -2  -2  -1   91.81    3.19
   2  -2   1   86.45    3.18
   2  -2   1   93.10    3.37
   2  -2   1   88.58    3.13
  -2  -2  -1   91.65    3.39
  -2   2  -1   88.07    3.39
  -2   2  -1   90.18    3.18
   2   2   1   89.83    3.14
   2   2   1   85.90    2.91
  -2   2  -1   88.77    3.39
  -3  -2  -1   77.15    3.14
   3  -2   1   76.65    2.88
  -3  -2  -1   76.53    3.11
  -3  -2  -1   80.11    2.83
   3   2   1   80.32    2.64
   3   2   1   75.13    2.88
  -3   2  -1   78.34    3.15
  -3   2  -1   80.69    3.14
  -4  -2  -1    3.56    0.55
  -4  -2  -1    2.52    0.29
  -4  -2  -1    2.59    0.53
   4  -2   1    2.88    0.47
  -4   2  -1    2.32    0.46
  -4   2  -1    2.04    0.52
   4   2   1    2.21    0.43
  -5  -2  -1    2.19    0.55
   5  -2   1    2.00    0.48
  -5   2  -1    2.29    0.59
   5   2   1    1.80    0.47
   6  -2   1    0.02    0.32
   6   2   1    0.03    0.36
   7  -3  -1    0.38    0.39
   7   3  -1   -0.05    0.38
   6  -3  -1    4.06    0.64
   6   3  -1    4.91    0.67
  -5  -3   1    2.71    0.46
  -5  -3   1    2.32    0.60
   5  -3  -1    2.79    0.48
   5   3  -1    1.93    0.41
  -5   3   1    2.66    0.60
  -4  -3   1    5.53    0.56
  -4  -3   1    7.62    0.79
   4  -3  -1    4.98    0.53
  -4  -3   1    6.61    0.76
  -4   3   1    5.85    0.68
   4   3  -1    4.66    0.51
  -4   3   1    6.29    0.76
   3  -3  -1    4.34    0.35
   3  -3  -1    4.08    0.52
  -3  -3   1    3.32    0.47
   3  -3  -1    3.93    0.48
  -3  -3   1    3.82    0.41
  -3  -3   1    3.28    0.48
   3   3  -1    3.93    0.38
  -3   3   1    2.55    0.40
   3   3  -1    4.15    0.52
  -3   3   1    3.32    0.49
  -2  -3   1    1.62    0.15
   2  -3  -1    1.17    0.24
  -2  -3   1    2.39    0.31
   2  -3  -1    2.08    0.32
  -2  -3   1    1.65    0.24
   2   3  -1    1.96    0.31
   2   3  -1    1.52    0.19
  -2   3   1    1.79    0.27
   1  -3  -1    0.43    0.12
  -1  -3   1    0.35    0.13
   1  -3  -1    0.40    0.16
   1  -3  -1    0.52    0.17
  -1  -3   1    0.41    0.10
  -1  -3   1    0.46    0.14
   1   3  -1    0.39    0.06
  -1   3   1    0.47    0.18
  -1   3   1    0.57    0.12
   1   3  -1    0.50    0.16
   1   3  -1    0.55    0.13
   0  -3  -1    1.39    0.10
   0  -3  -1    1.95    0.15
   0  -3   1    1.76    0.14
   0  -3   1    1.65    0.12
   0  -3   1    1.70    0.13
   0  -3   1    1.70    0.17
   0   3  -1    1.01    0.11
   0   3  -1    1.77    0.15
   0   3  -1    1.24    0.11
   1  -3   1   28.49    1.06
   1  -3   1   28.96    1.10
  -1  -3  -1   26.95    1.06
   1  -3   1   28.33    1.10
  -1  -3  -1   25.33    1.10
   1   3   1   25.92    1.08
  -1   3  -1   28.98    1.09
   1   3   1   26.83    1.06
  -1   3  -1   27.54    1.11
  -1   3  -1   29.00    1.06
   2  -3   1   18.75    0.88
  -2  -3  -1   17.25    0.77
  -2  -3  -1   15.87    0.88
   2  -3   1   15.74    0.76
   2  -3   1   16.92    0.82
  -2   3  -1   17.01    0.88
  -2   3  -1   17.16    0.76
  -2   3  -1   17.33    0.86
   2   3   1   17.90    0.62
   2   3   1   17.20    0.81
  -3  -3  -1    3.66    0.36
  -3  -3  -1    4.02    0.57
  -3  -3  -1    3.97    0.53
   3  -3   1    4.67    0.53
   3  -3   1    4.06    0.33
  -3   3  -1    4.13    0.54
   3   3   1    4.68    0.51
   3   3   1    5.13    0.30
  -3   3  -1    4.70    0.53
  -4  -3  -1    3.01    0.51
   4  -3   1    3.18    0.49
  -4  -3  -1    2.98    0.55
  -4  -3  -1    2.45    0.29
  -4   3  -1    3.73    0.57
   4   3   1    2.03    0.42
  -4   3  -1    3.58    0.61
   5  -3   1   -0.07    0.29
  -5  -3  -1    0.41    0.39
  -5   3  -1    0.24    0.38
   5   3   1    0.05    0.29
   6  -3   1    0.35    0.40
   6   3   1    0.11    0.36
   7  -4  -1    0.91    0.44
   7   4  -1    0.64    0.45
   6  -4  -1    3.28    0.60
   6   4  -1    4.19    0.63
   5  -4  -1   15.97    1.00
  -5  -4   1   16.51    1.25
  -5  -4   1   17.31    0.99
   5   4  -1   17.77    1.00
  -4  -4   1    1.90    0.37
   4  -4  -1    1.91    0.35
  -4  -4   1    3.32    0.53
   4  -4  -1    1.58    0.37
  -4  -4   1    2.40    0.50
  -4   4   1    2.12    0.44
   4   4  -1    2.31    0.35
  -4   4   1    1.78    0.47
   3  -4  -1    3.81    0.48
  -3  -4   1    3.96    0.51
  -3  -4   1    3.76    0.49
   3  -4  -1    4.26    0.41
  -3  -4   1    4.04    0.42
  -3  -4   1    3.48    0.21
   3   4  -1    2.99    0.47
  -3   4   1    3.25    0.49
  -3   4   1    4.77    0.52
   3   4  -1    3.81    0.33
   2  -4  -1   32.93    1.35
   2  -4  -1   31.96    1.34
  -2  -4   1   30.39    1.32
  -2  -4   1   31.57    1.21
  -2  -4   1   28.87    1.08
  -2   4   1   30.36    1.31
   2   4  -1   28.88    1.33
   2   4  -1   27.47    1.08
   1  -4  -1  155.41    5.68
  -1  -4   1  160.69    5.70
  -1  -4   1  158.97    5.18
   1  -4  -1  159.83    5.20
   1   4  -1  160.06    5.70
   1   4  -1  164.64    5.19
  -1   4   1  154.04    5.67
  -1   4   1  155.02    5.68
   0  -4  -1    4.18    0.22
   0  -4   1    5.02    0.28
   0  -4   1    4.70    0.25
   0  -4   1    5.08    0.23
   0  -4   1    5.04    0.25
   0   4  -1    4.01    0.21
   0   4   1    4.05    0.21
   0   4  -1    4.39    0.24
  -1  -4  -1   11.79    0.58
  -1  -4  -1   11.99    0.56
   1  -4   1   11.05    0.56
  -1  -4  -1   12.11    0.42
   1  -4   1   11.70    0.56
   1  -4   1   11.55    0.55
  -1   4  -1   11.66    0.55
  -1   4  -1   11.91    0.57
   1   4   1   13.01    0.57
   1   4   1   12.42    0.56
   2  -4   1   15.16    0.75
   2  -4   1   16.08    0.79
   2  -4   1   15.24    0.70
  -2  -4  -1   15.30    0.70
  -2  -4  -1   14.76    0.56
  -2  -4  -1   14.37    0.80
   2   4   1   14.83    0.55
   2   4   1   14.83    0.74
  -2   4  -1   15.49    0.79
   3  -4   1    2.24    0.37
  -3  -4  -1    1.60    0.24
   3  -4   1    3.00    0.42
   3  -4   1    1.52    0.23
  -3  -4  -1    0.95    0.33
  -3  -4  -1    0.60    0.36
   3   4   1    1.82    0.33
   3   4   1    1.54    0.19
  -3   4  -1    2.71    0.46
  -3   4  -1    2.20    0.38
  -4  -4  -1    1.73    0.44
   4  -4   1    2.53    0.45
  -4  -4  -1    1.93    0.27
  -4  -4  -1    2.66    0.52
  -4   4  -1    2.84    0.56
  -4   4  -1    1.92    0.43
   4   4   1    2.00    0.41
   5  -4   1    0.69    0.37
  -5  -4  -1    1.52    0.48
  -5   4  -1    0.37    0.43
   5   4   1    0.35    0.33
   6  -4   1    0.81    0.44
   6   4   1    1.21    0.48
   7  -5  -1   -0.12    0.40
   7   5  -1    0.08    0.41
   6  -5  -1    5.24    0.71
   6   5  -1    6.14    0.74
  -5  -5   1   16.41    1.21
   5  -5  -1   15.12    0.95
  -5  -5   1   15.53    0.93
   5   5  -1   15.22    0.94
   4  -5  -1    2.46    0.45
  -4  -5   1    2.75    0.51
  -4  -5   1    3.70    0.57
   4  -5  -1    3.45    0.44
  -4  -5   1    3.54    0.47
  -4   5   1    3.52    0.60
  -4   5   1    3.81    0.56
   4   5  -1    2.85    0.40
  -3  -5   1   14.75    0.89
  -3  -5   1   14.14    0.74
   3  -5  -1   15.59    0.89
  -3  -5   1   14.75    0.89
   3  -5  -1   14.04    0.72
  -3   5   1   15.62    0.89
   3   5  -1   14.19    0.69
   3   5  -1   13.88    0.91
  -3   5   1   13.84    0.90
  -2  -5   1   40.93    1.45
  -2  -5   1   40.01    1.56
   2  -5  -1   43.10    1.75
   2   5  -1   42.38    1.47
   2   5  -1   41.90    1.76
  -2   5   1   43.98    1.75
   1  -5  -1    4.87    0.32
  -1  -5   1    2.86    0.27
  -1  -5   1    3.40    0.29
  -1   5   1    3.91    0.30
   1   5  -1    3.19    0.26
   1   5  -1    3.15    0.31
  -1   5   1    5.33    0.39
   0  -5   1   70.43    2.57
   0  -5  -1   70.39    2.54
   0  -5   1   70.07    2.31
   0  -5   1   70.31    2.36
   0   5  -1   70.44    2.35
   0   5  -1   67.25    2.57
   0   5   1   71.50    2.53
   1  -5   1   48.63    1.77
   1  -5   1   49.73    1.85
   1  -5   1   48.75    1.89
  -1  -5  -1   50.54    1.64
  -1  -5  -1   52.90    1.78
  -1  -5  -1   49.46    1.90
  -1   5  -1   48.48    1.90
  -1   5  -1   49.07    1.75
   1   5   1   50.34    1.87
   1   5   1   49.74    1.78
  -2  -5  -1    9.22    0.61
   2  -5   1    9.47    0.51
  -2  -5  -1    9.83    0.40
   2  -5   1    8.66    0.55
   2  -5   1   10.36    0.59
   2   5   1    9.77    0.39
   2   5   1    9.29    0.55
  -2   5  -1    8.98    0.57
  -3  -5  -1   -0.19    0.18
  -3  -5  -1    0.11    0.13
   3  -5   1    0.10    0.20
   3  -5   1    0.17    0.13
   3  -5   1    0.14    0.20
  -3  -5  -1    0.11    0.14
  -3  -5  -1   -0.32    0.26
  -3   5  -1    0.23    0.20
  -3   5  -1   -0.16    0.26
   3   5   1    0.12    0.18
   3   5   1    0.05    0.10
   4  -5   1    7.44    0.64
  -4  -5  -1    8.03    0.77
  -4  -5  -1    8.71    0.75
  -4  -5  -1    8.33    0.51
  -4   5  -1    9.12    0.76
  -4   5  -1    9.23    0.84
   4   5   1    7.34    0.64
   5  -5   1    1.55    0.44
  -5  -5  -1    2.07    0.52
  -5   5  -1    1.77    0.53
   5   5   1    1.06    0.38
   6  -5   1    0.94    0.45
   6   5   1    0.53    0.40
   7  -6  -1   -0.39    0.41
   7   6  -1   -0.07    0.38
   6  -6  -1    0.23    0.35
   6   6  -1    0.51    0.36
  -5  -6   1    3.53    0.51
  -5  -6   1    3.85    0.68
   5  -6  -1    4.03    0.57
   5   6  -1    2.64    0.49
   4  -6  -1    5.82    0.49
  -4  -6   1    7.10    0.76
  -4  -6   1    5.32    0.55
   4  -6  -1    4.10    0.59
  -4  -6   1    7.43    0.79
  -4   6   1    6.22    0.70
   4   6  -1    5.67    0.47
  -4   6   1    6.56    0.78
  -3  -6   1   -0.04    0.19
  -3  -6   1    0.13    0.18
  -3  -6   1   -0.04    0.20
   3  -6  -1    0.22    0.21
   3   6  -1    0.18    0.15
  -3   6   1    0.18    0.20
   3   6  -1    0.30    0.28
  -3   6   1    0.19    0.27
  -2  -6   1   66.59    2.28
   2  -6  -1   69.34    2.66
  -2  -6   1   66.87    2.40
   2   6  -1   70.06    2.68
   2   6  -1   66.70    2.29
  -2   6   1   69.27    2.66
   1  -6  -1  325.59   11.48
  -1  -6   1  331.45   10.27
  -1  -6   1  296.04   11.48
  -1  -6   1  329.60   10.43
   1   6  -1  329.35   10.43
   1   6  -1  334.95   11.50
  -1   6   1  319.35   11.47
   0  -6   1   98.01    3.25
   0  -6   1  100.69    3.56
   0  -6  -1   95.24    3.53
   0   6  -1   94.87    3.24
   0   6  -1   98.98    3.57
   0   6   1   99.62    3.53
  -1  -6  -1    5.27    0.26
   1  -6   1    5.64    0.36
  -1  -6  -1    4.77    0.36
  -1  -6  -1    5.14    0.35
   1  -6   1    4.68    0.32
   1  -6   1    5.81    0.35
   1   6   1    5.45    0.35
   1   6   1    4.84    0.36
  -1   6  -1    4.98    0.35
  -2  -6  -1    2.82    0.20
  -2  -6  -1    3.01    0.38
   2  -6   1    2.93    0.35
   2  -6   1    3.61    0.38
   2  -6   1    2.57    0.27
  -2   6  -1    3.31    0.38
   2   6   1    2.49    0.32
   2   6   1    3.06    0.19
   3  -6   1   10.76    0.56
  -3  -6  -1    9.93    0.48
   3  -6   1   10.75    0.72
  -3  -6  -1   10.51    0.76
   3  -6   1    9.85    0.67
  -3  -6  -1    9.96    0.57
   3   6   1   10.50    0.47
   3   6   1    9.48    0.64
  -3   6  -1   10.14    0.77
  -3   6  -1   10.45    0.72
  -4  -6  -1    0.41    0.28
  -4  -6  -1    0.37    0.34
   4  -6   1    0.61    0.28
  -4  -6  -1    0.57    0.20
   4  -6   1    0.52    0.17
  -4   6  -1    0.28    0.38
  -4   6  -1    0.50    0.30
   4   6   1    0.61    0.30
  -5  -6  -1    2.78    0.57
   5  -6   1    2.12    0.50
   5   6   1    1.59    0.43
  -5   6  -1    2.29    0.60
   6  -6   1    0.73    0.44
   6   6   1    0.10    0.36
   7  -7  -1    0.53    0.41
   6  -7  -1   -0.13    0.33
   6   7  -1    0.24    0.33
  -5  -7   1    0.49    0.34
   5  -7  -1   -0.01    0.25
   5   7  -1    0.86    0.31
  -4  -7   1    0.52    0.34
  -4  -7   1    0.30    0.27
  -4  -7   1    0.48    0.26
   4  -7  -1    0.63    0.27
   4  -7  -1    0.81    0.33
  -4   7   1    0.53    0.28
  -4   7   1    0.25    0.38
   4   7  -1    0.17    0.21
  -3  -7   1   14.63    0.87
   3  -7  -1   15.49    0.89
  -3  -7   1   13.23    0.73
  -3  -7   1   14.53    0.66
  -3  -7   1   13.81    0.86
  -3   7   1   12.39    0.87
   3   7  -1   15.07    0.92
   3   7  -1   14.00    0.67
  -3   7   1   14.04    0.86
  -2  -7   1   13.32    0.67
   2  -7  -1   12.30    0.72
  -2  -7   1   13.14    0.55
  -2   7   1   12.91    0.73
   2   7  -1   13.62    0.56
   2   7  -1   14.31    0.79
   1  -7  -1  952.67   33.41
  -1  -7   1  948.19   30.13
  -1  -7   1  943.92   30.28
   1   7  -1  944.28   33.43
  -1   7   1  967.09   33.41
   0  -7   1  820.12   26.03
   0  -7   1  839.46   28.73
   0  -7  -1  783.98   28.77
   0   7   1  820.27   28.75
   0   7  -1  829.76   26.04
   0   7  -1  813.98   28.73
  -1  -7  -1   36.90    1.38
   1  -7   1   37.29    1.37
  -1  -7  -1   38.13    1.48
  -1  -7  -1   37.07    1.27
   1  -7   1   34.98    1.47
  -1   7  -1   36.10    1.48
   1   7   1   37.72    1.39
   2  -7   1    0.21    0.16
   2  -7   1    0.17    0.16
  -2  -7  -1   -0.06    0.17
   2  -7   1    0.24    0.13
  -2  -7  -1    0.23    0.10
   2   7   1    0.13    0.08
   2   7   1    0.09    0.15
  -2   7  -1    0.09    0.13
   3  -7   1    7.84    0.48
  -3  -7  -1    8.60    0.52
   3  -7   1    7.69    0.62
  -3  -7  -1    7.39    0.65
  -3  -7  -1    7.39    0.41
   3  -7   1    8.58    0.60
  -3   7  -1    7.83    0.64
   3   7   1    7.74    0.39
   3   7   1    8.38    0.58
  -3   7  -1    7.55    0.67
   4  -7   1    1.84    0.40
   4  -7   1    1.73    0.25
  -4  -7  -1    2.13    0.49
  -4  -7  -1    1.90    0.28
  -4  -7  -1    1.91    0.43
   4   7   1    1.74    0.39
  -4   7  -1    2.86    0.51
  -4   7  -1    1.76    0.50
   5  -7   1    0.95    0.39
  -5  -7  -1    0.50    0.35
  -5   7  -1    0.38    0.42
   5   7   1    0.34    0.32
   6  -7   1   -0.06    0.34
   6   7   1    0.33    0.38
   7  -8  -1    0.22    0.40
  -6  -8   1    0.76    0.38
   6  -8  -1    0.00    0.33
   6   8  -1    0.68    0.38
  -5  -8   1    0.04    0.29
   5  -8  -1    0.68    0.31
   5   8  -1    0.66    0.29
  -4  -8   1   15.26    1.03
   4  -8  -1   14.53    0.84
  -4  -8   1   15.42    1.03
   4  -8  -1   13.75    0.98
  -4  -8   1   15.18    0.85
  -4   8   1   14.02    1.00
   4   8  -1   14.84    0.80
  -4   8   1   17.37    1.13
  -3  -8   1    0.60    0.26
  -3  -8   1    0.78    0.19
   3  -8  -1    1.15    0.29
  -3  -8   1    0.89    0.24
  -3   8   1    0.92    0.28
   3   8  -1    0.67    0.19
   3   8  -1    0.76    0.32
  -3   8   1    0.68    0.30
  -2  -8   1   49.18    1.84
   2  -8  -1   51.81    2.05
  -2  -8   1   50.51    1.72
  -2   8   1   50.03    2.04
   2   8  -1   50.09    2.06
   2   8  -1   48.75    1.72
   1  -8  -1 1000.00   34.68
  -1  -8   1  987.38   31.28
  -1  -8   1  971.63   31.42
   1   8  -1  977.45   34.69
  -1   8   1  998.41   34.67
   0  -8   1  403.10   14.16
   0  -8   1  408.38   12.85
   0  -8  -1  393.20   14.13
   0   8   1  397.41   14.12
   0   8  -1  399.47   14.16
   1  -8   1    4.56    0.32
   1  -8   1    4.61    0.35
  -1  -8  -1    3.81    0.33
  -1  -8  -1    4.46    0.26
  -1  -8  -1    4.26    0.33
  -1   8  -1    4.53    0.35
   1   8   1    4.36    0.32
  -2  -8  -1   17.65    0.92
  -2  -8  -1   17.61    0.70
   2  -8   1   19.09    0.92
   2  -8   1   17.96    0.85
   2  -8   1   19.24    0.84
  -2   8  -1   17.01    0.90
   2   8   1   16.78    0.84
  -3  -8  -1   12.30    0.56
   3  -8   1   12.76    0.80
  -3  -8  -1   12.43    0.83
   3  -8   1   10.95    0.63
   3  -8   1   12.34    0.75
  -3   8  -1   12.22    0.85
   3   8   1   11.75    0.53
  -3   8  -1   10.60    0.77
   3   8   1   12.19    0.73
   4  -8   1    0.35    0.30
  -4  -8  -1    0.57    0.22
   4  -8   1    0.18    0.16
  -4  -8  -1    0.52    0.36
  -4  -8  -1    0.74    0.32
  -4  -8  -1    0.16    0.19
  -4   8  -1    0.38    0.28
  -4   8  -1    0.82    0.44
   4   8   1    0.63    0.29
  -5  -8  -1    1.32    0.41
   5  -8   1    0.84    0.36
   5   8   1    1.07    0.40
  -5   8  -1    0.23    0.39
   6  -8   1   -0.01    0.34
   6   8   1   -0.03    0.34
   7  -9  -1    0.55    0.47
  -6  -9   1    1.16    0.42
   6  -9  -1    1.07    0.42
   6   9  -1    0.95    0.38
   5  -9  -1    2.64    0.50
  -5  -9   1    3.19    0.49
   5   9  -1    2.43    0.44
   4  -9  -1    3.86    0.47
  -4  -9   1    3.26    0.57
  -4  -9   1    3.51    0.46
   4  -9  -1    3.00    0.51
  -4  -9   1    2.69    0.51
   4   9  -1    2.27    0.34
  -4   9   1    3.20    0.60
  -4   9   1    3.74    0.58
  -3  -9   1    5.06    0.45
   3  -9  -1    5.08    0.57
  -3  -9   1    5.56    0.54
  -3  -9   1    5.13    0.36
   3   9  -1    6.23    0.65
  -3   9   1    4.69    0.54
  -3   9   1    3.44    0.52
   3   9  -1    5.19    0.37
  -2  -9   1   15.88    0.77
  -2  -9   1   16.18    0.65
   2  -9  -1   14.97    0.84
  -2   9   1   16.76    0.86
   2   9  -1   15.58    0.64
   2   9  -1   17.05    0.89
   1  -9  -1    8.93    0.55
  -1  -9   1    9.43    0.52
   1   9  -1    9.11    0.56
  -1   9   1    8.29    0.53
   0  -9   1   26.99    1.12
   0  -9  -1   26.66    1.10
   0  -9   1   26.59    1.04
   0   9  -1   24.92    1.11
   0   9   1   25.46    1.07
  -1  -9  -1   15.28    0.65
  -1  -9  -1   16.18    0.77
   1  -9   1   16.91    0.73
   1  -9   1   17.07    0.79
  -1   9  -1   15.88    0.78
  -2  -9  -1    0.75    0.15
   2  -9   1    0.84    0.22
  -2  -9  -1    0.93    0.25
   2  -9   1    0.59    0.19
   2  -9   1    1.07    0.20
   2   9   1    0.60    0.20
  -2   9  -1    0.36    0.18
   3  -9   1   21.28    1.11
  -3  -9  -1   21.24    0.85
   3  -9   1   20.33    1.04
  -3  -9  -1   20.63    1.14
   3  -9   1   20.57    0.95
   3   9   1   20.23    1.02
  -3   9  -1   20.57    1.13
   4  -9   1    3.70    0.37
  -4  -9  -1    3.16    0.38
  -4  -9  -1    2.87    0.56
  -4  -9  -1    3.10    0.36
   4  -9   1    3.84    0.56
  -4  -9  -1    4.17    0.59
   4   9   1    3.77    0.53
  -4   9  -1    3.56    0.64
  -5  -9  -1    0.68    0.35
   5  -9   1   -0.25    0.26
   5   9   1    0.34    0.35
  -5   9  -1    0.24    0.40
   6  -9   1   -0.27    0.36
   6   9   1   -0.13    0.35
   7 -10  -1    0.60    0.47
   6 -10  -1   -0.17    0.29
  -6 -10   1    0.37    0.34
   6  10  -1    0.53    0.34
   5 -10  -1    3.72    0.57
  -5 -10   1    3.64    0.54
   5  10  -1    3.26    0.47
  -4 -10   1    0.53    0.25
  -4 -10   1    0.02    0.26
  -4 -10   1    0.02    0.23
   4 -10  -1   -0.04    0.22
   4 -10  -1   -0.08    0.20
  -4  10   1    0.12    0.25
   4  10  -1    0.00    0.16
  -4  10   1   -0.51    0.31
   3 -10  -1    2.11    0.39
  -3 -10   1    1.69    0.36
  -3 -10   1    1.35    0.23
  -3 -10   1    1.79    0.32
   3  10  -1    1.71    0.39
  -3  10   1    1.13    0.35
   3  10  -1    1.46    0.23
  -3  10   1    1.83    0.34
  -2 -10   1    5.53    0.41
   2 -10  -1    5.47    0.47
  -2 -10   1    3.19    0.41
  -2 -10   1    5.07    0.31
   2  10  -1    5.23    0.30
  -2  10   1    5.59    0.47
   2  10  -1    5.02    0.48
   1 -10  -1    4.00    0.36
  -1 -10   1    4.65    0.36
   1  10  -1    4.65    0.39
  -1  10   1    3.27    0.35
   0 -10  -1    1.33    0.21
   0 -10   1    0.67    0.17
   0 -10   1    1.11    0.20
   0  10  -1    0.83    0.18
   0  10   1    1.20    0.19
   1 -10   1    0.36    0.15
  -1 -10  -1    0.47    0.13
  -1 -10  -1    0.10    0.13
  -1  10  -1    0.21    0.14
  -2 -10  -1    6.92    0.37
   2 -10   1    6.61    0.51
   2 -10   1    6.18    0.46
  -2 -10  -1    7.27    0.53
   2  10   1    6.20    0.46
  -2  10  -1    6.81    0.51
   3 -10   1    1.54    0.33
  -3 -10  -1    1.63    0.40
  -3 -10  -1    2.08    0.26
   3 -10   1    1.63    0.26
   3 -10   1    1.55    0.33
  -3  10  -1    1.39    0.34
   3  10   1    2.20    0.37
  -4 -10  -1   15.65    1.09
  -4 -10  -1   17.54    0.89
  -4 -10  -1   17.58    1.11
   4 -10   1   17.89    1.04
  -4 -10  -1   15.69    0.78
   4 -10   1   16.21    0.83
  -4  10  -1   17.33    1.19
   4  10   1   16.56    0.99
  -5 -10  -1    2.67    0.54
   5 -10   1    2.20    0.51
   5  10   1    0.66    0.37
  -5  10  -1    2.71    0.63
   6 -10   1    0.16    0.38
   6  10   1    0.27    0.39
  -6 -11   1    0.16    0.32
   6 -11  -1    0.72    0.39
   6  11  -1    1.07    0.38
  -5 -11   1    1.81    0.42
   5 -11  -1    1.94    0.45
   5  11  -1    1.72    0.37
  -4 -11   1    0.11    0.21
  -4 -11   1    0.08    0.27
   4 -11  -1   -0.16    0.19
   4 -11  -1    0.06    0.25
  -4  11   1   -0.32    0.34
   4  11  -1    0.15    0.16
  -3 -11   1    3.14    0.46
   3 -11  -1    2.99    0.44
  -3 -11   1    3.42    0.41
  -3  11   1    2.31    0.41
   3  11  -1    3.02    0.31
   3  11  -1    2.98    0.48
  -3  11   1    1.27    0.37
  -2 -11   1   71.43    2.58
  -2 -11   1   59.38    2.81
  -2 -11   1   73.93    2.44
   2 -11  -1   74.69    2.86
  -2  11   1   78.34    2.87
   2  11  -1   72.94    2.87
  -1 -11   1    3.03    0.34
   1 -11  -1    3.83    0.37
   1  11  -1    3.10    0.36
  -1  11   1    3.96    0.39
   0 -11  -1   66.65    2.67
   0 -11   1   69.28    2.47
   0 -11   1   76.24    2.72
   0  11   1   68.41    2.66
   0  11  -1   71.99    2.71
  -1 -11  -1    2.18    0.24
  -1 -11  -1    2.63    0.31
   1 -11   1    2.91    0.33
  -1  11  -1    2.70    0.33
   2 -11   1    1.15    0.24
  -2 -11  -1    0.91    0.25
  -2 -11  -1    0.72    0.16
   2 -11   1    1.11    0.26
   2  11   1    0.24    0.17
  -2  11  -1    0.95    0.25
   3 -11   1   10.69    0.70
   3 -11   1   10.43    0.75
  -3 -11  -1   10.50    0.77
   3 -11   1   10.69    0.62
  -3 -11  -1    9.74    0.53
   3  11   1    9.84    0.67
  -3  11  -1   10.16    0.77
   4 -11   1   20.15    0.94
  -4 -11  -1   17.30    0.93
  -4 -11  -1   18.02    1.18
  -4 -11  -1   17.20    0.84
   4 -11   1   21.02    1.13
   4  11   1   17.51    1.05
  -4  11  -1   18.36    1.25
   5 -11   1    0.53    0.36
  -5 -11  -1    0.53    0.32
   5  11   1    0.50    0.32
  -5  11  -1   -0.19    0.36
   6 -11   1    1.01    0.48
   6  11   1    0.08    0.40
   6 -12  -1    0.18    0.33
  -6 -12   1   -0.22    0.33
   6  12  -1    0.17    0.32
   5 -12  -1    1.63    0.41
  -5 -12   1    2.28    0.46
   5  12  -1    2.46    0.43
  -4 -12   1    0.28    0.26
   4 -12  -1    0.75    0.34
   4 -12  -1    0.64    0.29
  -4 -12   1    0.25    0.30
   4  12  -1    0.51    0.20
  -4  12   1    0.22    0.40
   3 -12  -1    0.45    0.24
  -3 -12   1    0.43    0.21
  -3 -12   1    0.39    0.24
  -3  12   1    0.14    0.21
  -3  12   1    0.40    0.29
   3  12  -1    0.48    0.31
   3  12  -1    0.16    0.14
  -2 -12   1   62.95    2.67
  -2 -12   1   68.26    2.27
  -2 -12   1   65.89    2.41
   2 -12  -1   67.90    2.68
  -2  12   1   67.16    2.66
   2  12  -1   65.31    2.69
  -1 -12   1   10.40    0.58
   1 -12  -1    9.74    0.60
  -1  12   1   10.95    0.61
   1  12  -1   10.43    0.64
   0 -12   1   14.18    0.71
   0 -12   1   15.10    0.78
   0 -12  -1   16.00    0.76
   0  12  -1   14.17    0.76
  -1 -12  -1   22.68    1.06
   1 -12   1   23.11    1.07
  -1 -12  -1   24.19    0.94
  -1  12  -1   21.75    1.07
   2 -12   1    3.34    0.42
  -2 -12  -1    3.39    0.42
   2 -12   1    3.32    0.40
  -2 -12  -1    3.47    0.28
  -2  12  -1    4.12    0.47
   2  12   1    2.90    0.37
   3 -12   1    4.08    0.50
   3 -12   1    3.95    0.53
   3 -12   1    4.00    0.37
  -3 -12  -1    3.89    0.53
  -3 -12  -1    3.86    0.33
   3  12   1    2.81    0.42
  -3  12  -1    3.42    0.51
   4 -12   1   14.55    0.95
  -4 -12  -1   14.86    1.04
  -4 -12  -1   13.40    0.71
   4 -12   1   14.13    0.78
  -4  12  -1   12.76    1.08
   4  12   1   12.49    0.89
  -5 -12  -1    8.92    0.86
   5 -12   1    8.26    0.92
  -5  12  -1    8.32    0.99
   5  12   1    7.52    0.84
   6 -12   1   -0.50    0.31
   6  12   1    0.50    0.43
   6 -13  -1    1.27    0.45
  -6 -13   1    2.02    0.51
   6  13  -1    1.44    0.41
  -5 -13   1    0.10    0.26
   5 -13  -1    0.21    0.29
   5  13  -1    0.17    0.26
  -4 -13   1    2.01    0.47
  -4 -13   1    1.07    0.33
   4 -13  -1    2.25    0.49
   4  13  -1    0.82    0.23
  -4  13   1    1.69    0.51
  -3 -13   1    5.66    0.55
  -3 -13   1    7.08    0.60
   3 -13  -1    6.96    0.60
   3  13  -1    5.25    0.38
  -3  13   1    6.28    0.65
  -2 -13   1   21.32    1.10
  -2 -13   1   21.41    0.85
   2 -13  -1   22.58    1.11
  -2 -13   1   19.44    0.96
   2  13  -1   21.33    1.10
  -2  13   1   20.86    1.09
  -1 -13   1    1.00    0.23
   1 -13  -1    0.74    0.20
  -1  13   1    0.83    0.21
   1  13  -1    1.00    0.25
   0 -13   1    4.51    0.36
   0 -13   1    3.81    0.36
   0 -13  -1    4.33    0.38
   0  13  -1    4.48    0.46
  -1 -13  -1   21.54    0.89
  -1 -13  -1   21.57    1.01
   1 -13   1   19.73    1.00
  -1  13  -1   20.92    1.04
  -2 -13  -1   16.22    0.90
   2 -13   1   15.24    0.81
  -2 -13  -1   16.38    0.72
   2 -13   1   16.12    0.91
  -2  13  -1   16.40    0.92
   2  13   1   16.03    0.82
  -3 -13  -1   17.01    0.75
   3 -13   1   15.21    0.89
  -3 -13  -1   16.14    1.00
   3 -13   1   16.34    0.98
   3 -13   1   15.25    0.83
  -3  13  -1   14.54    0.98
   3  13   1   15.90    0.88
  -4 -13  -1   17.96    0.86
   4 -13   1   17.45    1.08
   4 -13   1   18.62    0.94
  -4 -13  -1   18.76    1.19
  -4  13  -1   17.58    1.25
   4  13   1   17.02    1.04
  -5 -13  -1    0.63    0.34
   5 -13   1    0.21    0.33
   5  13   1    0.15    0.32
   6 -13   1    0.47    0.41
   6  13   1    0.14    0.39
   6 -14  -1    0.10    0.37
  -5 -14   1    0.68    0.33
   5 -14  -1    1.28    0.40
   5  14  -1    0.77    0.30
  -4 -14   1    1.24    0.31
  -4 -14   1    0.67    0.33
   4 -14  -1    0.81    0.35
  -4  14   1    0.43    0.44
   4  14  -1    0.65    0.22
  -3 -14   1    2.42    0.40
  -3 -14   1    3.01    0.48
   3 -14  -1    3.03    0.47
   3  14  -1    2.64    0.31
  -2 -14   1    0.34    0.14
  -2 -14   1    0.12    0.19
   2 -14  -1    0.34    0.20
  -2 -14   1    0.23    0.20
  -2  14   1    0.19    0.19
   2  14  -1    0.32    0.23
  -1 -14   1    4.72    0.40
   1 -14  -1    4.77    0.43
   1  14  -1    5.48    0.47
   0 -14   1   31.71    1.27
   0 -14   1   29.26    1.36
   0 -14  -1   30.20    1.35
   0  14  -1   31.83    1.38
   1 -14   1    0.23    0.17
  -1 -14  -1    0.24    0.17
  -1 -14  -1    0.59    0.17
  -1  14  -1    0.60    0.20
  -2 -14  -1   18.68    1.02
   2 -14   1   19.59    1.04
  -2 -14  -1   18.41    0.83
   2 -14   1   20.32    0.96
  -2  14  -1   19.62    1.05
   3 -14   1    5.33    0.58
  -3 -14  -1    5.73    0.42
   3 -14   1    5.52    0.64
  -3 -14  -1    6.22    0.69
   3 -14   1    6.45    0.49
   3  14   1    4.74    0.55
  -3  14  -1    4.93    0.61
  -4 -14  -1    8.80    0.58
   4 -14   1    8.31    0.72
   4 -14   1    8.29    0.60
  -4 -14  -1    8.03    0.78
   4  14   1    7.57    0.77
  -4  14  -1    9.60    0.91
  -5 -14  -1    2.92    0.58
   5 -14   1    2.43    0.57
   5  14   1    2.39    0.52
   6 -14   1    0.04    0.42
   6  14   1    0.16    0.38
   6 -15  -1   -0.06    0.34
   5 -15  -1    1.19    0.39
  -5 -15   1    0.95    0.38
   5  15  -1    1.36    0.35
   4 -15  -1    1.32    0.41
  -4 -15   1    1.11    0.39
  -4 -15   1    0.66    0.29
   4  15  -1    0.59    0.23
  -4  15   1    1.29    0.49
  -3 -15   1    0.23    0.23
   3 -15  -1    0.16    0.20
  -3 -15   1    0.19    0.20
  -3  15   1    0.06    0.28
  -2 -15   1    0.19    0.18
  -2 -15   1    0.04    0.12
  -2 -15   1   -0.01    0.18
   2 -15  -1    0.06    0.18
   2  15  -1    0.12    0.21
  -1 -15   1   11.61    0.67
   1 -15  -1   13.21    0.75
   1  15  -1   10.97    0.72
   0 -15  -1    0.18    0.16
   0 -15   1    0.15    0.15
   0 -15   1    0.22    0.14
   0  15  -1    1.30    0.28
  -1 -15  -1    3.55    0.42
  -1 -15  -1    3.43    0.36
   1 -15   1    2.84    0.38
  -1  15  -1    2.67    0.38
   2 -15   1    0.83    0.28
  -2 -15  -1    0.77    0.20
  -2 -15  -1    0.86    0.28
  -2  15  -1    0.34    0.23
   3 -15   1    3.55    0.50
   3 -15   1    3.68    0.43
  -3 -15  -1    4.09    0.55
  -3 -15  -1    3.78    0.39
   3 -15   1    4.28    0.56
  -3  15  -1    3.81    0.55
   3  15   1    3.50    0.47
  -4 -15  -1    9.65    0.84
  -4 -15  -1    9.10    0.60
   4 -15   1    9.41    0.77
   4 -15   1    8.87    0.62
   4  15   1    7.99    0.69
  -4  15  -1    9.31    1.00
  -5 -15  -1    0.29    0.32
   5 -15   1    0.00    0.33
   5  15   1   -0.13    0.29
   6 -15   1    0.66    0.46
   6  15   1    0.71    0.42
   6 -16  -1    0.23    0.38
   5 -16  -1    0.46    0.33
  -5 -16   1   -0.04    0.28
   5  16  -1    0.51    0.30
  -4 -16   1    4.78    0.69
  -4 -16   1    4.34    0.55
   4  16  -1    3.87    0.45
  -3 -16   1    4.26    0.50
  -3 -16   1    5.75    0.67
   3 -16  -1    3.96    0.56
  -2 -16   1    1.94    0.26
   2 -16  -1    2.59    0.42
  -2 -16   1    2.28    0.40
  -2 -16   1    1.75    0.32
   2  16  -1    2.07    0.38
   1 -16  -1    4.89    0.48
  -1 -16   1    5.74    0.45
   1  16  -1    4.97    0.49
   0 -16  -1   21.06    1.03
   0 -16   1   20.52    0.96
   0  16  -1   20.11    1.04
   1 -16   1    5.09    0.48
  -1 -16  -1    3.63    0.40
  -1 -16  -1    4.93    0.46
  -1  16  -1    5.31    0.50
  -2 -16  -1    3.06    0.45
  -2 -16  -1    2.93    0.35
   2 -16   1    4.43    0.53
  -2  16  -1    2.99    0.45
   3 -16   1    1.16    0.32
  -3 -16  -1    1.39    0.26
   3 -16   1    1.05    0.34
  -3 -16  -1    0.92    0.32
   3  16   1    0.84    0.28
  -3  16  -1    0.86    0.33
  -4 -16  -1    3.18    0.55
  -4 -16  -1    3.17    0.41
   4 -16   1    2.67    0.40
   4 -16   1    1.98    0.46
   4  16   1    2.56    0.47
  -4  16  -1    3.08    0.65
  -5 -16  -1    0.49    0.34
   5 -16   1    0.61    0.41
   5  16   1    0.05    0.30
   6 -16   1    0.12    0.40
   6  16   1    0.22    0.42
   6 -17  -1    0.31    0.44
  -5 -17   1    0.32    0.33
   5 -17  -1    0.21    0.31
   5  17  -1    0.20    0.28
  -4 -17   1    9.12    0.71
  -4 -17   1   10.14    0.86
  -3 -17   1    1.89    0.37
   3 -17  -1    2.18    0.44
  -3 -17   1    1.48    0.38
  -2 -17   1   11.11    0.72
   2 -17  -1   12.97    0.83
  -2 -17   1   11.84    0.59
  -2 -17   1   12.67    0.81
   2  17  -1   11.47    0.81
   1 -17  -1   13.56    0.82
  -1 -17   1   14.35    0.78
   1  17  -1   14.31    0.86
   0 -17   1   21.35    1.02
   0 -17  -1   21.65    1.10
   0  17  -1   22.93    1.13
  -1 -17  -1   37.10    1.48
  -1 -17  -1   37.07    1.66
   1 -17   1   35.60    1.65
  -1  17  -1   38.28    1.69
   2 -17   1    0.68    0.26
  -2 -17  -1    1.32    0.24
  -2 -17  -1    0.62    0.25
  -2  17  -1    0.82    0.28
   3 -17   1    6.82    0.58
  -3 -17  -1    6.00    0.69
  -3 -17  -1    5.84    0.45
  -4 -17  -1    4.59    0.51
   4 -17   1    3.67    0.60
   4 -17   1    4.38    0.50
  -4 -17  -1    4.57    0.68
   4  17   1    3.61    0.56
   5 -17   1    0.56    0.40
  -5 -17  -1    1.07    0.35
   5  17   1    0.87    0.42
   6 -17   1    0.51    0.45
   6  17   1    0.17    0.42
   6 -18  -1    0.17    0.39
   5 -18  -1    0.23    0.30
  -5 -18   1   -0.08    0.28
   5  18  -1    0.12    0.28
  -4 -18   1    0.11    0.24
  -4 -18   1    0.62    0.35
  -3 -18   1    3.10    0.53
  -3 -18   1    2.53    0.43
   3 -18  -1    2.48    0.48
   2 -18  -1   13.49    0.86
  -2 -18   1   12.89    0.76
  -2 -18   1   11.74    0.83
   2  18  -1   12.43    0.87
   1 -18  -1    7.21    0.60
  -1 -18   1    6.64    0.54
   1  18  -1    7.41    0.62
   0 -18  -1   12.70    0.76
   0 -18   1   11.18    0.69
   0  18  -1   11.53    0.77
  -1 -18  -1   37.76    1.67
  -1 -18  -1   34.79    1.47
   1 -18   1   35.08    1.65
  -1  18  -1   37.10    1.68
  -2 -18  -1    1.18    0.26
  -2 -18  -1    1.37    0.33
   2 -18   1    1.69    0.37
  -2  18  -1    1.55    0.36
  -3 -18  -1    3.95    0.60
  -3 -18  -1    3.99    0.45
   3 -18   1    3.54    0.52
  -4 -18  -1    1.32    0.43
  -4 -18  -1    1.43    0.33
   4 -18   1    1.77    0.44
   4 -18   1    1.64    0.37
   4  18   1    1.31    0.40
  -5 -18  -1    0.85    0.35
   5 -18   1    0.04    0.34
   5  18   1   -0.33    0.30
   6 -18   1    0.69    0.48
   6  18   1    0.59    0.46
   6 -19  -1    0.13    0.40
   5 -19  -1    0.32    0.34
  -5 -19   1    0.47    0.38
  -4 -19   1    1.48    0.36
  -3 -19   1    0.52    0.31
   3 -19  -1    0.45    0.29
  -3 -19   1    0.38    0.24
  -2 -19   1    0.46    0.26
   2 -19  -1    0.52    0.26
  -2 -19   1    0.37    0.23
   2  19  -1    0.46    0.28
   1 -19  -1    0.42    0.23
  -1 -19   1    0.28    0.19
  -1 -19   1    0.20    0.19
   1  19  -1    0.44    0.23
   0 -19  -1   16.73    0.93
   0 -19   1   15.30    0.84
   0  19  -1   14.16    0.89
   1 -19   1   55.12    2.44
  -1 -19  -1   58.50    2.20
   1 -19   1   59.07    2.25
  -1 -19  -1   59.51    2.45
  -1  19  -1   58.33    2.47
  -2 -19  -1    1.57    0.37
  -2 -19  -1    1.59    0.29
   2 -19   1    1.58    0.36
  -2  19  -1    1.48    0.38
  -3 -19  -1    0.95    0.35
  -3 -19  -1    1.29    0.29
   3 -19   1    0.86    0.31
   4 -19   1    1.14    0.31
   4 -19   1    1.24    0.39
  -4 -19  -1    1.61    0.44
  -4 -19  -1    1.10    0.32
   5 -19   1    3.04    0.62
   5  19   1    1.30    0.44
   6 -19   1    0.86    0.51
   6  19   1    0.36    0.47
   6 -20  -1    0.58    0.43
   5 -20  -1   -0.15    0.31
  -5 -20   1   -0.30    0.31
  -4 -20   1    1.27    0.38
  -3 -20   1    0.25    0.26
  -3 -20   1    0.28    0.27
   3 -20  -1    0.09    0.25
   2 -20  -1    1.79    0.39
  -2 -20   1    1.65    0.37
  -2 -20   1    1.29    0.32
  -1 -20   1    1.78    0.38
  -1 -20   1    1.88    0.35
   1 -20  -1    2.00    0.39
   1  20  -1    2.04    0.41
   0 -20  -1    0.86    0.28
   0 -20   1    1.29    0.31
   0  20  -1    1.03    0.30
  -1 -20  -1    3.37    0.48
  -1 -20  -1    2.90    0.40
   1 -20   1    2.61    0.39
   1 -20   1    2.58    0.43
  -1  20  -1    2.86    0.45
  -2 -20  -1    2.26    0.34
   2 -20   1    2.07    0.42
  -2 -20  -1    2.33    0.44
  -2  20  -1    1.99    0.44
   3 -20   1    1.27    0.36
  -3 -20  -1    1.30    0.31
  -3 -20  -1    1.33    0.40
  -4 -20  -1    4.28    0.69
  -4 -20  -1    3.45    0.47
   4 -20   1    3.26    0.59
   4 -20   1    3.94    0.53
   5 -20   1    0.12    0.33
   5  20   1    0.28    0.35
   6 -21  -1    0.66    0.44
   5 -21  -1    1.17    0.43
  -5 -21   1    0.72    0.41
  -4 -21   1    0.52    0.30
  -3 -21   1    0.08    0.24
  -3 -21   1   -0.06    0.26
   3 -21  -1   -0.10    0.24
  -2 -21   1    0.12    0.21
   2 -21  -1    0.33    0.24
  -2 -21   1   -0.02    0.22
   1 -21  -1    1.32    0.33
  -1 -21   1    1.15    0.29
  -1 -21   1    1.00    0.29
   1  21  -1    1.02    0.33
   0 -21  -1    0.56    0.23
   0 -21   1    0.71    0.27
   0  21  -1    0.99    0.31
  -1 -21  -1    0.45    0.22
   1 -21   1    0.25    0.23
  -1 -21  -1    0.86    0.30
   1 -21   1    0.56    0.25
  -1  21  -1    0.20    0.24
  -2 -21  -1    0.72    0.26
   2 -21   1    0.65    0.29
  -2 -21  -1    1.09    0.34
  -2  21  -1    1.05    0.35
  -3 -21  -1    3.18    0.43
   3 -21   1    3.42    0.53
  -3 -21  -1    5.10    0.69
  -4 -21  -1    8.65    0.83
   4 -21   1    8.00    0.87
   4 -21   1    7.78    0.68
  -4 -21  -1    7.92    0.61
   5 -21   1    1.36    0.46
   6 -22  -1   -0.10    0.36
  -5 -22   1    1.94    0.51
   5 -22  -1    1.28    0.44
  -4 -22   1    8.99    0.75
  -3 -22   1    0.45    0.29
  -3 -22   1    0.53    0.31
   3 -22  -1    0.23    0.32
  -2 -22   1    7.74    0.83
  -2 -22   1    6.82    0.70
   2 -22  -1    7.31    0.69
   1 -22  -1    0.50    0.25
  -1 -22   1    1.27    0.32
  -1 -22   1    0.74    0.28
   1  22  -1    1.30    0.36
   0 -22   1    9.05    0.68
   0 -22  -1   10.21    0.76
   0  22  -1   10.93    0.80
   1 -22   1   17.21    1.07
   1 -22   1   17.82    1.00
  -1 -22  -1   19.40    1.11
  -1 -22  -1   19.50    0.98
  -1  22  -1   19.13    1.13
  -2 -22  -1    3.07    0.43
  -2 -22  -1    3.85    0.57
  -3 -22  -1    6.02    0.76
  -3 -22  -1    4.82    0.54
   3 -22   1    5.24    0.66
  -4 -22  -1    2.16    0.51
   4 -22   1    1.16    0.38
  -4 -22  -1    0.99    0.34
   4 -22   1    1.27    0.40
   5 -22   1    0.31    0.33
   6 -23  -1   -0.30    0.36
   5 -23  -1    0.31    0.35
  -5 -23   1    0.13    0.37
  -4 -23   1    0.23    0.32
  -3 -23   1   -0.16    0.24
  -2 -23   1    2.11    0.41
   2 -23  -1    2.67    0.50
  -2 -23   1    2.39    0.47
  -1 -23   1    0.45    0.25
  -1 -23   1    0.64    0.30
   1 -23  -1    1.27    0.34
   1  23  -1    1.01    0.35
   0 -23   1    3.55    0.50
   0 -23  -1    4.36    0.58
   0  23  -1    5.54    0.68
  -1 -23  -1    0.61    0.25
  -1 -23  -1    0.54    0.27
   1 -23   1    0.87    0.32
   1 -23   1    1.21    0.31
  -1  23  -1    0.80    0.33
  -2 -23  -1    2.67    0.48
  -2 -23  -1    1.70    0.34
  -3 -23  -1    2.08    0.49
  -3 -23  -1    2.03    0.39
   3 -23   1    2.42    0.48
   4 -23   1    1.10    0.40
  -4 -23  -1    0.97    0.38
   4 -23   1    0.36    0.35
   5 -23   1   -0.06    0.30
  -5 -24   1    0.50    0.39
   5 -24  -1   -0.01    0.34
  -4 -24   1    3.30    0.56
  -3 -24   1    0.31    0.25
   2 -24  -1    1.36    0.41
  -2 -24   1    1.48    0.41
  -2 -24   1    2.07    0.43
   1 -24  -1    1.49    0.37
  -1 -24   1    1.50    0.38
  -1 -24   1    0.34    0.25
   0 -24  -1    6.80    0.64
   0 -24   1    5.41    0.62
   0  24  -1    5.53    0.68
   1 -24   1    7.51    0.82
  -1 -24  -1    9.00    0.65
  -1 -24  -1    8.71    0.73
   1 -24   1    8.19    0.67
  -2 -24  -1    0.53    0.31
  -2 -24  -1    0.82    0.28
  -3 -24  -1    0.78    0.30
   3 -24   1    0.56    0.32
  -3 -24  -1    0.98    0.39
  -4 -24  -1    1.19    0.42
   4 -24   1    0.84    0.38
   4 -24   1    0.90    0.40
   5 -24   1   -0.03    0.35
   5 -25  -1    0.02    0.35
  -5 -25   1    1.42    0.50
  -4 -25   1    0.13    0.32
  -3 -25   1    0.14    0.28
   2 -25  -1    1.96    0.47
  -2 -25   1    2.12    0.45
  -2 -25   1    1.79    0.44
  -1 -25   1    0.07    0.23
   1 -25  -1   -0.05    0.23
  -1 -25   1    0.01    0.23
   0 -25  -1    0.14    0.24
   0 -25   1   -0.09    0.18
   0 -25   1    0.65    0.28
  -1 -25  -1    4.30    0.62
  -1 -25  -1    4.42    0.54
   1 -25   1    4.00    0.55
  -2 -25  -1    0.19    0.23
  -2 -25  -1    0.16    0.25
   3 -25   1   -0.10    0.24
  -3 -25  -1    0.14    0.24
  -3 -25  -1    0.08    0.26
   4 -25   1    0.31    0.32
   4 -25   1    0.08    0.33
   5 -25   1    1.19    0.50
   5 -26  -1    0.75    0.42
  -5 -26   1    0.11    0.38
  -4 -26   1    0.25    0.31
  -3 -26   1    0.18    0.29
   2 -26  -1    3.23    0.59
  -2 -26   1    3.81    0.58
  -1 -26   1    2.73    0.52
   1 -26  -1    2.33    0.49
  -1 -26   1    2.18    0.44
   0 -26  -1    7.53    0.70
   0 -26   1    6.05    0.69
  -1 -26  -1    2.19    0.41
   1 -26   1    3.24    0.53
  -1 -26  -1    2.78    0.51
  -2 -26  -1    0.47    0.30
  -2 -26  -1    0.43    0.26
   3 -26   1   -0.11    0.23
  -3 -26  -1    0.41    0.27
  -3 -26  -1    0.38    0.34
   4 -26   1    0.52    0.39
   5 -26   1    0.73    0.45
  -5 -27   1   -0.51    0.33
   5 -27  -1    0.05    0.37
  -4 -27   1    0.25    0.34
  -3 -27   1    0.45    0.33
  -2 -27   1    0.06    0.27
   1 -27  -1    0.53    0.32
  -1 -27   1    0.64    0.31
   0 -27   1    1.27    0.38
   0 -27  -1    1.65    0.43
   1 -27   1    3.77    0.56
  -1 -27  -1    5.47    0.74
  -1 -27  -1    3.71    0.54
  -2 -27  -1    0.20    0.26
   2 -27   1    0.00    0.25
  -2 -27  -1    0.28    0.27
  -3 -27  -1    1.35    0.38
  -3 -27  -1    2.69    0.59
   3 -27   1    1.53    0.43
   4 -27   1    6.48    0.85
   5 -27   1    0.31    0.39
   5 -28  -1    0.16    0.37
  -5 -28   1    0.59    0.45
  -4 -28   1    0.48    0.40
  -3 -28   1    1.77    0.47
  -2 -28   1    1.71    0.45
   1 -28  -1    2.77    0.55
  -1 -28   1    2.05    0.44
   0 -28  -1   -0.02    0.26
   0 -28   1    0.12    0.23
   0 -28  -1   -0.12    0.23
  -1 -28  -1    0.43    0.27
  -1 -28  -1    0.63    0.33
   1 -28   1    0.23    0.28
   2 -28   1    0.02    0.24
  -2 -28  -1    0.50    0.32
  -2 -28  -1    0.26    0.26
   3 -28   1    1.41    0.44
  -3 -28  -1    2.20    0.44
  -3 -28  -1    1.95    0.50
   4 -28   1    2.35    0.57
   5 -29  -1    0.12    0.39
  -5 -29   1   -0.15    0.36
  -4 -29   1    1.11    0.43
  -3 -29   1    1.65    0.47
  -2 -29   1    0.03    0.27
  -1 -29   1    0.76    0.36
   1 -29  -1    1.15    0.39
   0 -29  -1    5.22    0.74
   0 -29   1    4.40    0.63
   0 -29  -1    3.94    0.58
  -1 -29  -1   -0.38    0.22
   1 -29   1    0.05    0.26
  -1 -29  -1    0.02    0.25
   2 -29   1    0.03    0.30
  -2 -29  -1    0.25    0.29
  -2 -29  -1    0.13    0.30
  -3 -29  -1    0.39    0.33
   3 -29   1    0.20    0.30
   4 -29   1    0.02    0.35
  -4 -30   1    0.02    0.37
  -3 -30   1    0.46    0.34
  -2 -30   1    0.19    0.29
  -1 -30   1    1.73    0.44
   0 -30  -1    0.92    0.38
   0 -30  -1    0.34    0.32
   0 -30   1    0.20    0.31
  -1 -30  -1    0.09    0.26
   1 -30   1    0.21    0.30
  -1 -30  -1   -0.18    0.23
  -2 -30  -1    0.66    0.35
  -2 -30  -1    0.24    0.27
   2 -30   1    0.24    0.30
   3 -30   1   -0.06    0.27
  -3 -30  -1    0.20    0.30
   4 -30   1    0.21    0.32
  -4 -31   1   -0.04    0.35
  -3 -31   1    1.20    0.44
  -2 -31   1    1.02    0.42
  -1 -31   1    0.72    0.36
   0 -31   1    0.87    0.40
   0 -31  -1    0.86    0.40
   0 -31  -1    0.26    0.29
  -1 -31  -1   -0.24    0.24
  -1 -31  -1    0.20    0.27
   1 -31   1   -0.10    0.25
   2 -31   1    0.18    0.32
  -2 -31  -1    0.46    0.33
  -3 -31  -1    0.44    0.35
   3 -31   1    0.69    0.40
   3 -31   1    0.37    0.35
   4 -31   1    1.44    0.49
  -4 -32   1    0.19    0.40
  -3 -32   1    0.33    0.39
  -2 -32   1    3.96    0.65
  -1 -32   1    1.95    0.49
   0 -32  -1    0.04    0.30
   0 -32   1    0.37    0.33
   1 -32   1   -0.01    0.30
  -1 -32  -1    0.62    0.32
  -2 -32  -1   -0.02    0.27
   2 -32   1   -0.43    0.23
  -3 -32  -1   -0.07    0.29
   3 -32   1    0.01    0.32
   3 -32   1    0.27    0.34
   4 -32   1    1.41    0.51
  -4 -33   1   -0.11    0.39
  -3 -33   1   -0.06    0.31
  -2 -33   1    0.57    0.36
  -1 -33   1    0.41    0.36
   0 -33   1    1.41    0.45
   0 -33  -1    1.12    0.41
  -1 -33  -1    0.34    0.33
   1 -33   1    0.86    0.36
   2 -33   1   -0.08    0.28
  -2 -33  -1   -0.21    0.28
   3 -33   1    2.26    0.55
  -3 -33  -1    1.98    0.48
   3 -33   1    1.84    0.52
  -4 -34   1   -0.19    0.41
  -3 -34   1    0.03    0.34
  -2 -34   1    1.03    0.43
  -1 -34   1    0.31    0.34
   0 -34   1    1.48    0.46
   0 -34  -1    1.18    0.45
   1 -34   1    0.07    0.35
  -1 -34  -1    0.00    0.31
   2 -34   1    0.13    0.30
  -2 -34  -1   -0.07    0.26
   3 -34   1    0.39    0.41
   3 -34   1   -0.28    0.31
  -3 -34  -1    0.21    0.35
  -3 -35   1    0.09    0.37
  -2 -35   1   -0.27    0.30
   1 -35  -1   -0.07    0.35
  -1 -35   1    0.00    0.35
   0 -35  -1    0.27    0.34
   0 -35   1    0.07    0.34
   1 -35   1   -0.28    0.31
  -1 -35  -1    0.11    0.30
  -2 -35  -1    0.35    0.37
   2 -35   1   -0.17    0.31
   3 -35   1    0.61    0.45
  -3 -35  -1    1.02    0.45
   3 -35   1    0.37    0.34
  -3 -36   1    0.91    0.49
  -2 -36   1    0.91    0.45
   1 -36  -1    4.38    0.72
  -1 -36   1    4.56    0.73
   0 -36   1    5.44    0.79
   0 -36  -1    5.61    0.77
  -1 -36  -1    1.05    0.40
   1 -36   1    0.66    0.42
  -2 -36  -1    0.23    0.36
   2 -36   1    0.86    0.44
   3 -36   1    0.56    0.43
   3 -36   1    0.01    0.40
  -3 -36  -1    0.49    0.41
  -3 -37   1    0.33    0.45
  -2 -37   1    0.01    0.40
   1 -37  -1    4.73    0.76
  -1 -37   1    5.36    0.81
   0 -37   1    8.25    0.95
   0 -37  -1    6.50    0.85
  -1 -37  -1    0.31    0.34
   1 -37   1   -0.18    0.31
  -2 -37  -1    0.30    0.39
   2 -37   1   -0.07    0.33
  -2 -38   1    0.64    0.45
  -1 -38   1    5.92    0.86
   1 -38  -1    4.91    0.81
   0 -38  -1    3.67    0.68
   0 -38   1    3.95    0.71
   1 -38   1    0.08    0.36
  -1 -38  -1    0.05    0.37
  -2 -38  -1    0.29    0.41
   2 -38   1    0.29    0.40
  -2 -39   1    0.05    0.39
   2 -39  -1   -0.15    0.38
   1 -39  -1    0.53    0.47
  -1 -39   1    1.11    0.51
   0 -39   1   -0.30    0.32
   0 -39  -1    0.42    0.38
   1 -39   1    0.42    0.46
  -1 -39  -1    0.81    0.40
  -1 -40   1    0.30    0.46
   1 -40  -1    0.33    0.41
   0 -40  -1   -0.22    0.33
   0 -40   1   -0.90    0.36
  -1 -40  -1    0.44    0.42
   1 -40   1    0.29    0.39
   7   0  -2   -0.04    0.38
   6   0  -2    0.41    0.32
   5   0  -2    9.38    0.68
   4   0  -2    9.17    0.90
   4   0  -2    7.75    0.53
  -4   0   2    7.86    0.63
  -3   0   2   41.06    1.69
   3   0  -2   42.47    1.86
  -3   0   2   41.37    1.84
   3   0  -2   40.80    1.52
   3   0  -2   41.04    1.86
  -2   0   2   86.94    3.15
   2   0  -2   92.94    3.22
  -2   0   2   91.63    3.43
   2   0  -2   92.90    3.46
  -2   0   2   88.35    3.21
   2   0  -2   91.41    3.44
  -1   0   2   15.59    0.73
   1   0  -2   15.40    0.73
   1   0  -2   16.04    0.72
   1   0  -2   16.50    0.75
  -1   0   2   18.25    0.77
  -1   0   2   16.48    0.68
   0   0   2    0.15    0.15
   0   0  -2    0.18    0.12
   0   0   2    1.06    0.17
   0   0  -2    0.29    0.11
   1   0   2    0.71    0.10
  -1   0  -2    0.63    0.17
   1   0   2    0.54    0.17
  -1   0  -2    0.55    0.12
   1   0   2    0.64    0.18
  -1   0  -2    0.63    0.09
  -2   0  -2   63.19    2.49
  -2   0  -2   63.43    2.50
   2   0   2   64.16    2.45
   2   0   2   62.06    2.39
  -2   0  -2   67.38    2.46
   3   0   2    1.95    0.38
  -3   0  -2    1.58    0.27
  -3   0  -2    2.20    0.42
  -3   0  -2    1.57    0.33
  -4   0  -2   -0.30    0.36
  -4   0  -2   -0.05    0.25
  -4   0  -2   -0.16    0.18
   4   0   2    0.05    0.27
  -5   0  -2    0.33    0.37
   5   0   2   -0.15    0.32
   6   0   2    0.27    0.41
   7  -1  -2    0.60    0.43
   7   1  -2    0.69    0.46
   6  -1  -2    2.55    0.52
   6   1  -2    3.45    0.55
  -5  -1   2   13.61    0.91
   5  -1  -2   12.10    0.79
   5   1  -2   11.23    0.75
  -4  -1   2    3.21    0.48
   4  -1  -2    3.59    0.42
   4  -1  -2    3.44    0.61
   4  -1  -2    3.00    0.51
   4   1  -2    3.05    0.38
   4   1  -2    3.19    0.60
  -4   1   2    3.03    0.49
  -3  -1   2    5.50    0.34
   3  -1  -2    5.58    0.63
  -3  -1   2    5.47    0.62
  -3  -1   2    5.29    0.56
   3  -1  -2    5.85    0.65
   3  -1  -2    5.92    0.34
   3   1  -2    5.21    0.63
  -3   1   2    5.72    0.57
   3   1  -2    5.30    0.60
  -3   1   2    7.26    0.66
   3   1  -2    6.71    0.41
   2  -1  -2   10.46    0.66
  -2  -1   2    9.06    0.61
  -2  -1   2    9.12    0.58
  -2  -1   2    8.01    0.49
   2  -1  -2    9.52    0.62
   2  -1  -2   10.14    0.51
   2   1  -2    8.77    0.49
   2   1  -2    9.57    0.63
   2   1  -2    9.59    0.65
  -2   1   2    9.12    0.58
  -2   1   2    9.24    0.60
   1  -1  -2   15.32    0.71
   1  -1  -2   14.77    0.66
  -1  -1   2   15.54    0.72
  -1  -1   2   14.93    0.68
  -1  -1   2   14.80    0.64
   1  -1  -2   14.11    0.68
   1   1  -2   14.89    0.71
  -1   1   2   14.83    0.70
   1   1  -2   15.15    0.67
  -1   1   2   14.53    0.63
  -1   1   2   14.62    0.67
   1   1  -2   15.39    0.69
   0  -1   2    0.09    0.12
   0  -1   2    0.43    0.13
   0  -1   2   -0.18    0.13
   0  -1  -2    0.39    0.14
   0   1   2    0.56    0.15
   0   1  -2    0.23    0.11
   0   1  -2    0.03    0.11
   0   1  -2    0.10    0.10
   1  -1   2    1.86    0.26
   1  -1   2    1.72    0.15
  -1  -1  -2    1.47    0.24
   1  -1   2    1.32    0.23
   1   1   2    1.80    0.26
   1   1   2    1.70    0.13
  -1   1  -2    1.91    0.15
  -1   1  -2    1.44    0.24
  -1   1  -2    1.69    0.18
   1   1   2    1.31    0.23
   2  -1   2    5.59    0.51
  -2  -1  -2    6.44    0.52
  -2  -1  -2    6.88    0.59
   2  -1   2    8.50    0.57
  -2  -1  -2    5.29    0.51
  -2   1  -2    6.75    0.51
  -2   1  -2    6.25    0.50
   2   1   2    7.45    0.54
  -2   1  -2    6.47    0.55
  -3  -1  -2    0.56    0.31
   3  -1   2    0.29    0.24
  -3  -1  -2    0.35    0.22
  -3  -1  -2    0.59    0.20
   3   1   2    0.46    0.26
  -3   1  -2    0.40    0.17
  -3   1  -2    0.36    0.22
  -3   1  -2    0.40    0.30
   4  -1   2    1.23    0.38
  -4  -1  -2    1.19    0.29
  -4  -1  -2    0.84    0.42
  -4  -1  -2    1.14    0.38
  -4   1  -2    1.00    0.27
   4   1   2    1.19    0.39
  -4   1  -2    1.40    0.49
  -4   1  -2    0.52    0.31
  -5  -1  -2    2.37    0.55
   5  -1   2    1.93    0.53
  -5   1  -2    2.24    0.56
   5   1   2    2.01    0.52
   6  -1   2    0.03    0.38
   6   1   2    0.11    0.38
   7  -2  -2    0.22    0.42
   6  -2  -2    0.86    0.38
   6   2  -2    1.71    0.44
   5  -2  -2    2.23    0.41
  -5  -2   2    2.08    0.46
   5   2  -2    1.81    0.38
   4  -2  -2    2.61    0.57
   4  -2  -2    3.08    0.52
   4  -2  -2    2.42    0.34
  -4  -2   2    2.08    0.41
   4   2  -2    2.87    0.58
   4   2  -2    2.10    0.32
  -4   2   2    1.13    0.26
  -4   2   2    2.49    0.45
  -3  -2   2   43.43    1.85
   3  -2  -2   41.12    1.52
  -3  -2   2   40.88    1.54
  -3  -2   2   42.02    1.69
   3  -2  -2   42.80    1.87
   3  -2  -2   42.55    1.89
  -3   2   2   42.58    1.85
   3   2  -2   40.58    1.88
   3   2  -2   40.53    1.51
  -3   2   2   38.01    1.67
  -2  -2   2   21.65    1.00
   2  -2  -2   24.01    1.10
  -2  -2   2   22.40    0.95
  -2  -2   2   22.99    1.05
   2  -2  -2   23.63    1.08
   2  -2  -2   23.12    0.95
  -2   2   2   22.44    1.01
   2   2  -2   22.30    0.94
   2   2  -2   21.85    1.07
  -2   2   2   22.19    1.05
  -1  -2   2   13.70    0.69
  -1  -2   2   15.66    0.70
  -1  -2   2   14.54    0.65
   1  -2  -2   16.87    0.73
   1  -2  -2   15.89    0.67
   1  -2  -2   15.71    0.70
   1   2  -2   14.13    0.56
   1   2  -2   15.01    0.71
  -1   2   2   15.65    0.71
  -1   2   2   15.95    0.70
   1   2  -2   13.72    0.68
  -1   2   2   14.73    0.64
   0  -2   2   82.04    2.76
   0  -2  -2   83.43    2.79
   0  -2  -2   80.19    2.99
   0  -2   2   81.85    2.76
   0  -2   2   84.28    3.00
   0  -2  -2   80.88    2.74
   0   2   2   79.28    2.98
   0   2  -2   78.99    2.92
   0   2  -2   86.55    3.01
   0   2   2   78.41    2.73
   0   2  -2   83.86    2.75
   0   2  -2   89.17    2.77
   0   2   2   81.56    2.79
  -1  -2  -2   11.21    0.52
  -1  -2  -2   12.01    0.64
   1  -2   2   11.09    0.59
   1  -2   2   11.15    0.46
   1  -2   2   11.26    0.62
   1   2   2   10.73    0.59
  -1   2  -2   10.95    0.52
  -1   2  -2   11.46    0.62
   2  -2   2   87.96    3.22
   2  -2   2   90.30    2.94
  -2  -2  -2   88.58    3.40
  -2  -2  -2   90.81    3.33
   2  -2   2   86.59    3.32
  -2  -2  -2   88.95    3.42
  -2   2  -2   95.39    3.34
  -2   2  -2   92.22    3.42
   2   2   2   91.01    3.24
   3  -2   2   -0.16    0.17
  -3  -2  -2   -0.07    0.27
  -3  -2  -2   -0.17    0.16
   3  -2   2   -0.03    0.14
   3  -2   2   -0.14    0.10
  -3  -2  -2    0.06    0.15
  -3   2  -2    0.09    0.27
   3   2   2    0.13    0.20
  -3   2  -2    0.12    0.18
  -3   2  -2   -0.06    0.15
  -4  -2  -2    8.06    0.83
  -4  -2  -2    6.94    0.55
  -4  -2  -2    6.89    0.79
   4  -2   2    8.60    0.72
  -4   2  -2    7.29    0.83
  -4   2  -2    7.74    0.80
   4   2   2    6.54    0.75
   5  -2   2    3.10    0.59
  -5  -2  -2    2.60    0.57
  -5   2  -2    2.87    0.61
   5   2   2    1.30    0.46
  -6  -2  -2    0.99    0.42
   6  -2   2    0.42    0.44
   6   2   2    0.51    0.44
   7  -3  -2    0.24    0.39
   6  -3  -2    1.12    0.41
   6   3  -2    1.38    0.41
  -5  -3   2    0.32    0.32
   5  -3  -2    0.65    0.29
   5   3  -2    0.27    0.24
   4  -3  -2    0.65    0.23
   4  -3  -2    0.45    0.28
   4  -3  -2    0.65    0.42
  -4  -3   2    0.66    0.29
   4   3  -2    0.69    0.42
   4   3  -2    0.49    0.21
  -4   3   2    0.49    0.18
   3  -3  -2   48.53    1.79
  -3  -3   2   49.02    1.81
  -3  -3   2   46.48    1.90
  -3  -3   2   47.87    2.09
   3  -3  -2   49.71    2.12
   3  -3  -2   49.40    2.14
   3   3  -2   51.16    2.16
  -3   3   2   48.64    2.10
   3   3  -2   47.54    1.74
  -3   3   2   50.44    1.95
  -2  -3   2    1.73    0.30
  -2  -3   2    1.44    0.21
   2  -3  -2    0.82    0.21
   2  -3  -2    1.19    0.30
   2  -3  -2    1.11    0.33
  -2  -3   2    1.40    0.29
  -2   3   2    1.46    0.31
   2   3  -2    1.11    0.29
  -2   3   2    1.72    0.30
   1  -3  -2   31.92    1.28
  -1  -3   2   32.31    1.30
  -1  -3   2   32.56    1.24
  -1  -3   2   31.96    1.25
   1  -3  -2   32.51    1.26
   1  -3  -2   31.14    1.28
   1   3  -2   32.29    1.29
   1   3  -2   32.09    1.28
  -1   3   2   31.86    1.23
  -1   3   2   31.42    1.23
   1   3  -2   31.41    1.09
   0  -3   2   16.54    0.69
   0  -3  -2   16.07    0.67
   0  -3   2   17.12    0.68
   0  -3  -2   15.21    0.77
   0  -3  -2   16.20    0.71
   0  -3   2   15.85    0.78
   0   3   2   15.36    0.67
   0   3  -2   16.20    0.67
   0   3  -2   16.45    0.66
   0   3  -2   17.45    0.68
   0   3   2   16.44    0.71
   0   3  -2   17.59    0.80
  -1  -3  -2    0.40    0.15
   1  -3   2    0.16    0.14
  -1  -3  -2    0.31    0.16
   1  -3   2    0.57    0.12
   1  -3   2    0.11    0.14
   1   3   2    0.31    0.16
  -1   3  -2    0.36    0.12
  -1   3  -2    0.20    0.15
   2  -3   2    3.43    0.43
  -2  -3  -2    4.02    0.50
   2  -3   2    5.35    0.53
   2  -3   2    5.70    0.29
  -2  -3  -2    4.79    0.49
  -2   3  -2    4.14    0.45
   2   3   2    4.69    0.49
  -2   3  -2    4.51    0.45
   3  -3   2    0.68    0.21
  -3  -3  -2    0.56    0.31
   3  -3   2    0.50    0.25
  -3  -3  -2    0.56    0.21
  -3  -3  -2    0.58    0.25
   3  -3   2    0.60    0.17
   3   3   2    0.35    0.23
  -3   3  -2    0.75    0.25
  -3   3  -2    0.93    0.34
  -3   3  -2    0.48    0.19
  -4  -3  -2    0.65    0.26
  -4  -3  -2    1.22    0.44
  -4  -3  -2    0.70    0.34
   4  -3   2    1.18    0.38
   4   3   2    1.10    0.36
  -4   3  -2    0.81    0.43
  -4   3  -2    0.66    0.30
  -5  -3  -2    1.43    0.46
   5  -3   2    0.51    0.36
  -5   3  -2    0.44    0.41
   5   3   2    0.60    0.39
   6  -3   2    0.27    0.42
  -6  -3  -2    1.58    0.48
   6   3   2   -0.09    0.38
   7  -4  -2    1.34    0.47
   6  -4  -2    0.29    0.33
   6   4  -2    0.27    0.34
   5  -4  -2    1.02    0.33
  -5  -4   2    0.10    0.29
   5   4  -2    0.19    0.25
   4  -4  -2    1.15    0.26
   4  -4  -2    0.98    0.33
   4  -4  -2    1.26    0.44
  -4  -4   2    0.38    0.14
  -4  -4   2    0.92    0.31
  -4  -4   2    1.01    0.14
  -4   4   2    1.08    0.28
   4   4  -2    0.84    0.43
   4   4  -2    0.86    0.24
   3  -4  -2   12.40    0.89
  -3  -4   2   12.96    0.62
   3  -4  -2   13.50    0.61
   3  -4  -2   15.07    0.88
  -3  -4   2   12.26    0.82
  -3  -4   2   12.67    0.77
   3   4  -2   12.91    0.61
  -3   4   2   14.85    0.89
   3   4  -2   12.85    0.91
  -2  -4   2   91.61    3.34
  -2  -4   2   91.66    3.28
   2  -4  -2   95.46    3.57
   2  -4  -2   94.91    3.34
   2  -4  -2   92.46    3.55
  -2  -4   2   95.98    3.55
   2   4  -2   95.74    3.58
   2   4  -2   92.36    3.05
  -2   4   2   95.36    3.54
  -2   4   2   91.22    3.27
   1  -4  -2    0.93    0.19
   1  -4  -2    1.27    0.23
  -1  -4   2    1.08    0.19
   1  -4  -2    0.97    0.16
  -1  -4   2    0.83    0.19
  -1  -4   2    0.89    0.15
  -1   4   2    1.38    0.23
   1   4  -2    1.23    0.20
   1   4  -2    0.81    0.10
  -1   4   2    1.15    0.17
   1   4  -2    0.90    0.18
   0  -4  -2   73.32    2.74
   0  -4   2   74.72    2.54
   0  -4   2   73.79    2.76
   0  -4  -2   75.35    2.57
   0  -4   2   76.12    2.52
   0  -4  -2   74.38    2.51
   0  -4   2   74.02    2.66
   0   4  -2   73.89    2.71
   0   4  -2   74.09    2.74
   0   4  -2   73.34    2.53
   0   4  -2   76.85    2.51
   1  -4   2   29.81    1.27
  -1  -4  -2   30.44    1.27
   1  -4   2   28.99    1.07
   1  -4   2   28.98    1.18
  -1  -4  -2   28.70    1.16
   1   4   2   28.09    1.20
  -1   4  -2   30.33    1.19
  -1   4  -2   30.94    1.26
   2  -4   2    5.88    0.49
  -2  -4  -2    5.30    0.48
   2  -4   2    4.58    0.49
   2  -4   2    7.12    0.35
  -2  -4  -2    5.73    0.54
  -2   4  -2    6.00    0.48
   2   4   2    5.82    0.49
  -2   4  -2    4.73    0.48
   3  -4   2    1.79    0.37
   3  -4   2    1.73    0.23
   3  -4   2    1.92    0.30
  -3  -4  -2    1.90    0.40
  -3  -4  -2    1.94    0.33
  -3  -4  -2    1.83    0.35
  -3   4  -2    1.75    0.35
  -3   4  -2    1.39    0.37
   3   4   2    1.59    0.36
  -4  -4  -2    8.10    0.83
   4  -4   2    5.34    0.69
  -4  -4  -2    5.91    0.75
  -4  -4  -2    6.51    0.54
  -4   4  -2    6.95    0.81
  -4   4  -2    5.76    0.70
   4   4   2    6.53    0.73
   5  -4   2    1.63    0.49
  -5  -4  -2    2.92    0.59
  -5   4  -2    3.77    0.71
   5   4   2    1.73    0.51
   6  -4   2    0.99    0.46
  -6  -4  -2    1.17    0.42
   6   4   2    0.56    0.45
   7  -5  -2    0.68    0.45
  -6  -5   2    2.51    0.57
   6  -5  -2    3.08    0.56
   6   5  -2    2.23    0.47
   5  -5  -2    4.73    0.58
  -5  -5   2    4.65    0.61
   5   5  -2    5.55    0.57
   4  -5  -2    0.66    0.39
   4  -5  -2    0.24    0.20
   4  -5  -2    0.29    0.24
  -4  -5   2    0.54    0.12
  -4  -5   2    0.45    0.26
  -4  -5   2    0.39    0.19
   4   5  -2    0.30    0.18
   4   5  -2    1.31    0.45
  -4   5   2    0.38    0.20
   3  -5  -2   19.47    1.14
  -3  -5   2   20.25    0.99
   3  -5  -2   20.17    0.85
   3  -5  -2   20.74    1.11
  -3  -5   2   19.41    0.86
  -3  -5   2   19.83    1.06
   3   5  -2   19.60    1.12
  -3   5   2   20.13    1.10
   3   5  -2   19.16    0.81
  -2  -5   2   15.27    0.71
   2  -5  -2   15.04    0.80
   2  -5  -2   15.16    0.70
   2  -5  -2   14.43    0.82
  -2  -5   2   16.01    0.79
  -2  -5   2   13.53    0.74
  -2   5   2   14.85    0.80
   2   5  -2   14.67    0.54
   2   5  -2   13.90    0.82
  -1  -5   2    7.18    0.44
   1  -5  -2    7.15    0.45
  -1  -5   2    7.19    0.44
   1  -5  -2    5.97    0.40
  -1  -5   2    7.38    0.41
   1   5  -2    7.64    0.44
   1   5  -2    7.28    0.28
  -1   5   2    7.22    0.42
   0  -5  -2   20.96    0.79
   0  -5  -2   19.85    0.81
   0  -5   2   19.90    0.83
   0  -5   2   19.98    0.81
   0  -5   2   20.70    0.81
   0  -5  -2   21.69    0.87
   0  -5   2   20.29    0.94
   0   5  -2   21.34    0.94
   0   5  -2   21.17    0.86
   0   5  -2   20.81    0.80
   1  -5   2    1.04    0.23
  -1  -5  -2    0.98    0.18
  -1  -5  -2    0.67    0.20
   1  -5   2    1.39    0.18
  -1  -5  -2    0.87    0.12
   1  -5   2    1.23    0.22
  -1   5  -2    1.28    0.20
   1   5   2    0.84    0.20
  -1   5  -2    1.01    0.22
   2  -5   2   83.73    3.00
   2  -5   2   83.59    3.10
   2  -5   2   84.66    2.79
  -2  -5  -2   82.61    3.17
  -2  -5  -2   80.62    3.09
  -2   5  -2   80.43    3.17
  -2   5  -2   84.80    3.09
   2   5   2   81.93    3.01
   3  -5   2   13.78    0.83
  -3  -5  -2   13.66    0.78
  -3  -5  -2   12.96    0.86
  -3  -5  -2   14.47    0.83
   3  -5   2   13.32    0.75
  -3   5  -2   12.53    0.86
  -3   5  -2   12.12    0.80
   3   5   2   12.78    0.81
  -4  -5  -2    3.47    0.57
   4  -5   2    3.84    0.59
  -4  -5  -2    4.09    0.62
  -4  -5  -2    3.74    0.45
  -4   5  -2    4.27    0.65
   4   5   2    3.37    0.54
  -4   5  -2    5.07    0.65
   5  -5   2    1.24    0.44
  -5  -5  -2    1.73    0.47
   5   5   2    1.02    0.42
  -5   5  -2    1.17    0.50
   6  -5   2    0.14    0.38
  -6  -5  -2    1.40    0.43
   6   5   2    0.47    0.46
   7  -6  -2   -0.13    0.41
  -6  -6   2    0.66    0.44
   6  -6  -2    2.16    0.50
   6   6  -2    1.07    0.38
  -5  -6   2    3.88    0.56
   5  -6  -2    2.81    0.47
   5   6  -2    2.42    0.42
   4  -6  -2    0.56    0.22
   4  -6  -2    0.53    0.28
  -4  -6   2   -0.18    0.20
  -4  -6   2    0.24    0.18
  -4  -6   2    0.61    0.13
   4   6  -2    0.22    0.37
   4   6  -2    0.25    0.18
  -4   6   2    0.62    0.26
  -3  -6   2   23.62    1.17
   3  -6  -2   21.85    0.94
  -3  -6   2   23.42    0.97
   3  -6  -2   22.05    1.18
   3  -6  -2   22.12    1.22
  -3  -6   2   21.93    1.07
   3   6  -2   22.43    0.89
   3   6  -2   23.80    1.23
  -3   6   2   22.98    1.21
  -2  -6   2    0.82    0.17
  -2  -6   2    0.70    0.21
   2  -6  -2    0.53    0.24
  -2  -6   2    0.72    0.22
   2  -6  -2    0.82    0.22
   2   6  -2    0.89    0.25
  -2   6   2    0.93    0.25
  -1  -6   2  101.36    3.42
  -1  -6   2  100.37    3.60
   1  -6  -2   96.01    3.65
  -1  -6   2  102.35    3.67
   1   6  -2  100.52    3.70
  -1   6   2   99.14    3.64
   0  -6  -2    0.56    0.10
   0  -6   2    0.52    0.15
   0  -6  -2    0.27    0.15
   0  -6  -2    0.49    0.17
   0  -6   2    0.34    0.10
   0  -6   2    0.41    0.12
   0  -6   2    0.26    0.14
   0   6  -2    0.37    0.12
   0   6  -2    0.30    0.10
   1  -6   2   20.45    0.99
  -1  -6  -2   21.45    0.91
  -1  -6  -2   21.96    0.77
   1  -6   2   20.58    0.91
   1  -6   2   20.64    0.84
   1   6   2   21.79    0.95
  -1   6  -2   20.80    0.93
  -2  -6  -2   36.36    1.61
   2  -6   2   40.66    1.58
  -2  -6  -2   38.79    1.60
   2  -6   2   37.63    1.38
   2  -6   2   37.36    1.59
   2   6   2   35.94    1.56
  -2   6  -2   37.53    1.62
   3  -6   2    3.57    0.41
  -3  -6  -2    4.86    0.49
   3  -6   2    3.84    0.50
  -3  -6  -2    4.65    0.57
  -3  -6  -2    4.10    0.49
  -3   6  -2    4.43    0.51
   3   6   2    5.25    0.57
  -3   6  -2    4.45    0.56
  -4  -6  -2    0.16    0.22
  -4  -6  -2    0.14    0.34
   4  -6   2   -0.02    0.26
   4  -6   2   -0.09    0.18
  -4  -6  -2    0.40    0.29
   4   6   2    0.22    0.28
  -4   6  -2    0.11    0.24
  -4   6  -2    0.40    0.38
  -5  -6  -2    4.66    0.71
   5  -6   2    2.87    0.59
   5   6   2    3.24    0.60
  -5   6  -2    2.18    0.58
   6  -6   2    0.16    0.41
   6   6   2    0.65    0.44
   7  -7  -2    0.07    0.40
  -6  -7   2    1.15    0.52
   6  -7  -2    0.90    0.40
   6   7  -2    1.07    0.39
  -5  -7   2    0.61    0.35
   5  -7  -2    0.72    0.32
   5   7  -2    0.88    0.28
  -4  -7   2    1.76    0.21
   4  -7  -2    2.10    0.43
  -4  -7   2    0.54    0.23
   4  -7  -2    1.47    0.17
  -4  -7   2    2.48    0.41
   4   7  -2    1.48    0.27
   4   7  -2    1.57    0.49
  -4   7   2    1.52    0.38
   3  -7  -2    0.16    0.21
  -3  -7   2    0.21    0.12
   3  -7  -2    0.19    0.13
  -3  -7   2    0.27    0.21
  -3  -7   2    0.12    0.23
   3   7  -2    0.00    0.12
   3   7  -2    0.07    0.26
  -3   7   2    0.26    0.29
  -2  -7   2   -0.02    0.13
  -2  -7   2    0.09    0.11
  -2  -7   2    0.03    0.16
   2  -7  -2    0.00    0.13
   2   7  -2    0.13    0.17
  -2   7   2    0.00    0.18
  -1  -7   2    2.09    0.28
  -1  -7   2    2.18    0.26
   1  -7  -2    1.55    0.23
  -1  -7   2    1.56    0.26
  -1   7   2    1.85    0.25
   1   7  -2    1.88    0.26
   0  -7   2   22.03    0.97
   0  -7  -2   18.86    0.82
   0  -7   2   20.82    0.85
   0  -7   2   20.24    0.80
   0  -7   2   20.36    0.86
   0   7  -2   20.99    0.79
   0   7  -2   20.49    0.89
   1  -7   2   12.38    0.63
  -1  -7  -2   12.23    0.62
   1  -7   2   12.93    0.59
   1  -7   2   12.52    0.70
   1   7   2   13.82    0.69
  -1   7  -2   12.47    0.64
  -2  -7  -2   14.65    0.80
   2  -7   2   14.35    0.64
   2  -7   2   13.34    0.77
  -2  -7  -2   13.69    0.78
   2  -7   2   13.73    0.77
  -2   7  -2   13.73    0.79
   2   7   2   14.77    0.81
  -3  -7  -2    0.14    0.17
   3  -7   2    0.07    0.18
   3  -7   2    0.29    0.19
  -3  -7  -2    0.18    0.28
   3   7   2    0.44    0.24
  -3   7  -2    0.36    0.23
  -4  -7  -2    0.09    0.21
   4  -7   2    0.11    0.28
   4  -7   2    0.03    0.19
  -4  -7  -2    0.27    0.33
  -4  -7  -2    0.22    0.26
  -4   7  -2    0.26    0.37
   4   7   2   -0.12    0.24
  -5  -7  -2    0.67    0.34
   5  -7   2    0.30    0.36
   5   7   2    0.36    0.36
  -5   7  -2   -0.23    0.38
   6  -7   2    0.37    0.42
   6   7   2   -0.57    0.37
   7  -8  -2    1.03    0.47
   6  -8  -2    0.49    0.34
  -6  -8   2    0.40    0.43
   6   8  -2    0.26    0.33
   5  -8  -2   -0.20    0.23
  -5  -8   2    0.21    0.32
   5   8  -2    0.07    0.23
  -4  -8   2    1.12    0.19
  -4  -8   2    1.21    0.35
  -4  -8   2    0.41    0.24
   4  -8  -2    1.45    0.19
   4  -8  -2    1.59    0.38
  -4   8   2    1.49    0.38
   4   8  -2    1.06    0.45
   4   8  -2    1.71    0.28
  -3  -8   2    0.04    0.20
  -3  -8   2    0.06    0.11
  -3  -8   2    0.18    0.17
   3  -8  -2   -0.03    0.18
   3   8  -2    0.15    0.12
  -3   8   2    0.52    0.29
   3   8  -2   -0.05    0.24
   2  -8  -2    0.45    0.18
  -2  -8   2    0.71    0.17
  -2  -8   2    0.38    0.19
  -2  -8   2    0.64    0.21
   2   8  -2    0.81    0.25
  -2   8   2    0.52    0.24
  -1  -8   2   32.29    1.32
  -1  -8   2   33.29    1.39
  -1  -8   2   33.14    1.38
   1  -8  -2   34.41    1.38
  -1   8   2   33.96    1.36
   1   8  -2   33.78    1.41
   0  -8   2    3.88    0.27
   0  -8   2    3.49    0.33
   0  -8   2    3.50    0.30
   0  -8  -2    4.12    0.28
   0  -8   2    4.23    0.30
   0   8  -2    3.46    0.30
   1  -8   2   33.77    1.34
  -1  -8  -2   33.49    1.38
   1  -8   2   33.32    1.45
   1  -8   2   34.38    1.29
   1  -8   2   34.46    1.38
  -1   8  -2   34.71    1.43
   1   8   2   35.16    1.39
  -2  -8  -2    0.47    0.23
   2  -8   2    1.12    0.20
   2  -8   2    0.55    0.22
   2  -8   2    0.72    0.25
  -2   8  -2    0.69    0.22
   2   8   2    0.58    0.23
  -3  -8  -2    5.62    0.61
  -3  -8  -2    5.53    0.49
   3  -8   2    5.36    0.60
   3  -8   2    4.79    0.44
  -3   8  -2    5.47    0.60
   3   8   2    4.05    0.54
  -4  -8  -2    0.17    0.22
  -4  -8  -2    0.00    0.29
   4  -8   2    0.29    0.30
  -4  -8  -2    0.60    0.31
   4  -8   2    0.17    0.20
   4   8   2    0.14    0.26
  -4   8  -2    0.19    0.36
   5  -8   2    3.33    0.64
  -5  -8  -2    4.48    0.69
  -5   8  -2    3.96    0.73
   5   8   2    3.47    0.63
   6  -8   2    0.04    0.42
   6   8   2    0.44    0.45
   7  -9  -2    0.03    0.43
  -6  -9   2    3.25    0.62
   6  -9  -2    2.91    0.57
   5  -9  -2    1.34    0.38
  -5  -9   2    1.39    0.43
   5   9  -2    1.77    0.34
  -4  -9   2    0.99    0.32
   4  -9  -2    1.00    0.18
  -4  -9   2    0.89    0.18
   4  -9  -2    0.67    0.31
  -4  -9   2    0.46    0.25
   4   9  -2    0.66    0.40
  -4   9   2    1.68    0.42
   4   9  -2    1.11    0.24
  -3  -9   2    4.96    0.57
   3  -9  -2    5.84    0.61
  -3  -9   2    5.90    0.40
  -3  -9   2    5.76    0.58
   3   9  -2    5.33    0.31
   3   9  -2    5.62    0.64
  -3   9   2    6.05    0.64
  -2  -9   2   12.12    0.68
   2  -9  -2   10.94    0.68
  -2  -9   2   11.30    0.68
   2   9  -2   10.59    0.70
  -2   9   2   11.47    0.72
  -1  -9   2   59.34    2.23
  -1  -9   2   56.05    2.09
   1  -9  -2   56.52    2.21
  -1   9   2   54.83    2.19
   1   9  -2   58.80    2.26
   0  -9   2   84.45    2.81
   0  -9  -2   80.96    3.08
   0  -9   2   86.54    3.11
   0  -9   2   83.00    3.10
   0  -9   2   81.03    2.89
   0   9  -2   85.29    3.14
   1  -9   2    0.99    0.23
   1  -9   2    1.14    0.21
   1  -9   2    0.57    0.18
   1  -9   2    0.96    0.18
  -1  -9  -2    0.89    0.19
  -1   9  -2    1.20    0.22
   1   9   2    0.99    0.24
  -2  -9  -2    6.03    0.30
   2  -9   2    6.55    0.50
  -2  -9  -2    7.04    0.53
   2  -9   2    6.48    0.43
   2  -9   2    6.20    0.49
  -2   9  -2    6.46    0.52
   2   9   2    6.79    0.52
   3  -9   2    0.35    0.23
  -3  -9  -2    0.40    0.28
   3  -9   2    0.56    0.20
  -3  -9  -2    0.68    0.22
  -3   9  -2    0.31    0.23
   3   9   2    0.67    0.28
  -4  -9  -2    4.58    0.64
   4  -9   2    4.11    0.47
   4  -9   2    4.74    0.64
  -4  -9  -2    5.33    0.68
  -4  -9  -2    4.38    0.53
  -4   9  -2    6.21    0.77
   4   9   2    4.77    0.64
  -5  -9  -2    1.25    0.41
   5  -9   2    1.22    0.45
  -5   9  -2    0.66    0.49
   5   9   2    0.78    0.40
   6  -9   2    1.34    0.53
   6   9   2    0.39    0.47
   7 -10  -2    0.52    0.46
  -6 -10   2    4.72    0.70
   6 -10  -2    5.68    0.74
   5 -10  -2    0.03    0.26
  -5 -10   2    0.20    0.32
   5  10  -2   -0.06    0.21
  -4 -10   2    0.32    0.24
  -4 -10   2    0.57    0.17
   4 -10  -2    0.56    0.32
  -4 -10   2    0.27    0.25
   4 -10  -2    0.52    0.17
   4  10  -2    0.78    0.21
  -4  10   2    0.86    0.37
   3 -10  -2    7.37    0.61
  -3 -10   2    7.36    0.59
   3  10  -2    7.31    0.67
  -3  10   2    7.90    0.70
   3  10  -2    7.14    0.37
  -2 -10   2   31.42    1.40
   2 -10  -2   33.93    1.50
  -2 -10   2   34.83    1.52
  -2  10   2   35.11    1.51
   2  10  -2   32.92    1.52
   1 -10  -2    0.83    0.19
  -1  10   2    0.43    0.19
   0 -10   2  157.21    5.29
   0 -10   2  158.70    5.64
   0 -10   2  162.42    5.76
   0 -10  -2  157.12    5.73
   0 -10   2  162.50    5.20
   0  10  -2  154.68    5.78
   1 -10   2   33.02    1.41
  -1 -10  -2   33.60    1.40
   1 -10   2   33.97    1.47
   1 -10   2   34.60    1.35
   1 -10   2   34.42    1.32
  -1  10  -2   33.20    1.43
   2 -10   2   10.38    0.56
  -2 -10  -2    9.38    0.43
  -2 -10  -2    9.70    0.64
   2 -10   2   11.14    0.66
   2 -10   2   10.73    0.66
  -2  10  -2   11.27    0.68
   2  10   2    9.71    0.65
  -3 -10  -2    0.41    0.27
   3 -10   2    0.32    0.19
  -3 -10  -2    0.50    0.21
   3 -10   2    0.46    0.26
  -3  10  -2    0.54    0.25
   3  10   2    0.51    0.26
  -4 -10  -2    1.57    0.34
   4 -10   2    1.33    0.38
  -4 -10  -2    1.56    0.43
   4 -10   2    0.90    0.28
  -4 -10  -2    1.21    0.38
   4  10   2    0.94    0.37
  -4  10  -2    1.15    0.45
  -5 -10  -2    1.74    0.48
   5 -10   2    0.27    0.38
   5  10   2    1.08    0.45
  -5  10  -2    1.03    0.52
   6 -10   2   -0.14    0.40
   6  10   2    0.18    0.44
   7 -11  -2    0.44    0.45
   6 -11  -2    4.97    0.72
  -6 -11   2    6.04    0.78
  -5 -11   2    4.47    0.63
   5 -11  -2    3.95    0.57
   5  11  -2    3.94    0.46
  -4 -11   2    0.71    0.19
  -4 -11   2    0.89    0.33
  -4 -11   2    0.25    0.25
   4 -11  -2    0.38    0.31
  -4  11   2    0.84    0.37
   4  11  -2    0.75    0.20
  -3 -11   2    1.60    0.34
  -3 -11   2    1.21    0.28
   3 -11  -2    1.95    0.38
  -3  11   2    1.52    0.40
   3  11  -2    1.39    0.18
   3  11  -2    1.66    0.41
   2 -11  -2   37.15    1.66
  -2 -11   2   39.01    1.67
  -2 -11   2   37.07    1.56
   2  11  -2   37.90    1.69
  -2  11   2   37.50    1.65
  -1 -11   2    8.68    0.36
   1 -11  -2    8.55    0.54
  -1 -11   2    9.91    0.58
  -1 -11   2    8.73    0.55
   1  11  -2    8.64    0.58
   0 -11   2  120.68    4.03
   0 -11   2  120.29    4.14
   0 -11  -2  125.07    4.47
   0 -11   2  122.40    4.49
   0  11  -2  119.96    4.52
  -1 -11  -2    8.34    0.50
   1 -11   2    7.27    0.47
   1 -11   2    6.76    0.48
   1 -11   2    6.09    0.43
   1 -11   2    6.99    0.52
  -1  11  -2    7.53    0.51
  -2 -11  -2    3.93    0.25
  -2 -11  -2    3.53    0.43
   2 -11   2    3.81    0.45
   2 -11   2    3.79    0.44
   2 -11   2    4.14    0.36
   2  11   2    4.40    0.50
  -2  11  -2    5.13    0.46
   3 -11   2    0.40    0.22
  -3 -11  -2    0.34    0.22
  -3 -11  -2    0.43    0.27
   3 -11   2    0.53    0.25
   3  11   2    0.25    0.26
  -3  11  -2    0.58    0.28
  -4 -11  -2    0.92    0.34
   4 -11   2    0.62    0.25
  -4 -11  -2    0.10    0.26
   4 -11   2    1.08    0.36
  -4  11  -2    0.01    0.35
   4  11   2    0.21    0.32
  -5 -11  -2    0.83    0.38
   5 -11   2    0.37    0.35
  -5  11  -2    1.03    0.50
   5  11   2    0.11    0.35
   6 -11   2    0.14    0.40
   6  11   2    0.12    0.43
  -6 -12   2    2.66    0.59
   6 -12  -2    2.16    0.54
   5 -12  -2    0.11    0.28
  -5 -12   2    0.20    0.30
   5  12  -2    0.34    0.25
  -4 -12   2    0.11    0.26
   4 -12  -2    0.66    0.31
  -4 -12   2    0.09    0.15
  -4 -12   2   -0.14    0.22
   4  12  -2    0.16    0.17
  -3 -12   2    0.42    0.23
  -3 -12   2    0.31    0.15
   3 -12  -2   -0.03    0.19
  -3  12   2    0.35    0.30
   3  12  -2    0.42    0.28
  -2 -12   2   -0.19    0.20
   2 -12  -2    0.39    0.21
  -2 -12   2    0.22    0.20
  -2  12   2    0.33    0.25
   2  12  -2   -0.03    0.19
  -1 -12   2   11.74    0.65
   1 -12  -2   10.89    0.64
  -1 -12   2   10.16    0.64
   1  12  -2   10.91    0.68
   0 -12  -2   92.31    3.41
   0 -12   2   93.56    3.07
   0 -12   2   89.39    3.18
   0 -12   2   87.66    3.42
   0  12  -2   90.80    3.46
   1 -12   2    1.42    0.26
   1 -12   2    1.44    0.27
   1 -12   2    1.95    0.29
  -1 -12  -2    1.58    0.27
   1 -12   2    1.38    0.28
  -1  12  -2    1.12    0.25
   2 -12   2    0.97    0.26
  -2 -12  -2    1.54    0.19
   2 -12   2    1.19    0.25
  -2 -12  -2    1.11    0.27
   2 -12   2    1.35    0.30
  -2  12  -2    1.05    0.27
   2  12   2    1.41    0.31
   3 -12   2    9.74    0.72
  -3 -12  -2    8.70    0.71
   3 -12   2    8.80    0.66
  -3 -12  -2   10.17    0.46
  -3  12  -2   10.27    0.78
   3  12   2    9.26    0.70
   4 -12   2    0.25    0.22
   4 -12   2    0.25    0.30
  -4 -12  -2    0.09    0.23
  -4 -12  -2   -0.08    0.26
   4  12   2    0.02    0.29
  -4  12  -2   -0.51    0.30
  -5 -12  -2    2.97    0.57
   5 -12   2    2.26    0.53
  -5  12  -2    2.15    0.61
   5  12   2    2.87    0.59
   6 -12   2   -0.30    0.37
   6  12   2    0.46    0.45
  -6 -13   2    2.38    0.56
   6 -13  -2    1.67    0.50
   5 -13  -2    1.81    0.42
  -5 -13   2    1.83    0.46
   5  13  -2    1.42    0.32
  -4 -13   2    2.83    0.48
   4 -13  -2    2.71    0.53
  -4 -13   2    1.33    0.40
   4  13  -2    2.87    0.31
  -3 -13   2   -0.07    0.10
  -3 -13   2   -0.07    0.19
  -3 -13   2    0.15    0.12
   3 -13  -2    0.05    0.19
   3  13  -2    0.43    0.29
  -3  13   2    0.18    0.31
  -2 -13   2   37.88    1.58
  -2 -13   2   36.51    1.66
   2 -13  -2   36.34    1.66
  -2  13   2   37.40    1.66
   2  13  -2   36.57    1.70
   1 -13  -2   11.13    0.66
  -1 -13   2   10.94    0.67
  -1 -13   2    9.57    0.63
   1  13  -2   10.63    0.67
   0 -13   2    7.07    0.50
   0 -13   2    6.62    0.49
   0 -13  -2    7.61    0.49
   0 -13   2    6.52    0.40
   0  13  -2    5.72    0.49
  -1 -13  -2    4.17    0.38
   1 -13   2    4.30    0.47
   1 -13   2    4.03    0.42
   1 -13   2    4.03    0.42
   1 -13   2    4.62    0.41
  -1  13  -2    4.25    0.46
   2 -13   2    4.74    0.41
  -2 -13  -2    4.84    0.46
  -2 -13  -2    5.17    0.32
   2 -13   2    5.13    0.48
   2 -13   2    5.58    0.47
   2  13   2    4.65    0.53
  -2  13  -2    4.99    0.56
  -3 -13  -2    8.13    0.69
  -3 -13  -2    8.31    0.43
   3 -13   2    8.68    0.64
   3 -13   2    8.53    0.67
  -3  13  -2    7.93    0.72
   3  13   2    7.58    0.65
   4 -13   2    3.03    0.44
   4 -13   2    3.00    0.54
  -4 -13  -2    3.37    0.56
  -4 -13  -2    3.65    0.50
   4  13   2    3.29    0.56
  -4  13  -2    2.74    0.60
   5 -13   2    0.93    0.43
  -5 -13  -2    0.78    0.32
  -5  13  -2   -0.31    0.39
   5  13   2    0.67    0.39
   6 -13   2    0.33    0.43
   6  13   2    0.04    0.41
  -6 -14   2    0.44    0.46
   6 -14  -2    0.31    0.35
   5 -14  -2    4.70    0.62
  -5 -14   2    4.96    0.67
  -4 -14   2    1.23    0.35
   4 -14  -2    0.56    0.32
   4  14  -2    0.37    0.18
  -3 -14   2    5.12    0.56
  -3 -14   2    3.84    0.27
   3 -14  -2    4.47    0.58
  -3  14   2    5.22    0.65
   3  14  -2    5.58    0.69
  -2 -14   2   98.09    3.19
  -2 -14   2   98.38    3.53
  -2 -14   2  100.60    3.84
   2 -14  -2   98.60    3.84
   2  14  -2   93.66    3.85
  -2  14   2   99.15    3.81
  -1 -14   2  192.80    6.92
  -1 -14   2  185.30    6.33
   1 -14  -2  187.06    6.90
   1  14  -2  187.95    6.96
   0 -14   2   39.08    1.66
   0 -14  -2   40.25    1.64
   0 -14   2   39.32    1.56
   0 -14   2   37.08    1.43
   0  14  -2   38.47    1.68
   1 -14   2    5.20    0.42
   1 -14   2    4.47    0.38
   1 -14   2    5.21    0.45
  -1 -14  -2    5.03    0.44
  -1  14  -2    4.63    0.45
   2 -14   2    0.84    0.25
  -2 -14  -2    1.22    0.20
   2 -14   2    0.73    0.22
   2 -14   2    0.68    0.24
  -2 -14  -2    1.59    0.31
   2  14   2    0.87    0.28
  -2  14  -2    1.00    0.28
  -3 -14  -2    0.30    0.15
  -3 -14  -2    0.17    0.26
   3 -14   2    0.48    0.24
   3 -14   2    0.30    0.23
   3  14   2    0.09    0.23
  -3  14  -2    0.25    0.24
  -4 -14  -2    2.48    0.50
  -4 -14  -2    2.87    0.46
   4 -14   2    2.61    0.43
   4 -14   2    2.60    0.51
  -4  14  -2    2.52    0.57
   4  14   2    2.48    0.51
   5 -14   2    0.47    0.39
  -5 -14  -2    1.90    0.49
  -5  14  -2    1.54    0.56
   5  14   2    1.34    0.45
   6 -14   2    0.58    0.48
   6  14   2    0.54    0.44
   6 -15  -2    0.45    0.38
  -6 -15   2   -0.10    0.41
  -5 -15   2    4.32    0.64
   5 -15  -2    4.50    0.63
   4 -15  -2    2.41    0.52
  -4 -15   2    2.57    0.49
  -3 -15   2    7.25    0.38
  -3 -15   2    7.05    0.59
   3 -15  -2    7.67    0.67
  -3  15   2    8.16    0.83
   3  15  -2    7.56    0.79
  -2 -15   2   73.63    2.44
  -2 -15   2   73.64    3.00
  -2 -15   2   72.47    2.76
   2 -15  -2   75.38    3.02
   2  15  -2   73.76    3.03
  -1 -15   2  232.35    7.71
  -1 -15   2  234.27    8.43
   1 -15  -2  226.00    8.41
   1  15  -2  231.69    8.47
   0 -15   2    4.94    0.47
   0 -15   2    5.29    0.45
   0 -15  -2    6.46    0.49
   0  15  -2    5.51    0.50
   1 -15   2    9.74    0.57
  -1 -15  -2    8.71    0.59
   1 -15   2    9.05    0.58
   1 -15   2    8.17    0.60
  -1  15  -2    8.25    0.62
  -2 -15  -2    0.57    0.17
  -2 -15  -2    0.94    0.26
   2 -15   2    0.61    0.24
   2 -15   2    0.45    0.22
   2 -15   2    0.50    0.22
  -2  15  -2    0.02    0.19
   3 -15   2    1.89    0.41
   3 -15   2    2.37    0.40
  -3 -15  -2    3.27    0.32
  -3 -15  -2    3.16    0.51
  -3  15  -2    2.39    0.46
   3  15   2    2.75    0.48
   4 -15   2    1.21    0.33
   4 -15   2    1.12    0.37
  -4 -15  -2    1.19    0.38
   4  15   2    1.20    0.42
   5 -15   2    0.14    0.29
  -5 -15  -2    0.46    0.31
   5  15   2    0.28    0.35
  -6 -16   2   -0.04    0.35
   6 -16  -2    0.37    0.39
  -5 -16   2    1.23    0.43
   4 -16  -2    1.24    0.39
  -4 -16   2    0.75    0.36
  -3 -16   2    4.65    0.31
  -3 -16   2    4.40    0.56
   3 -16  -2    5.59    0.66
  -3  16   2    6.00    0.73
   3  16  -2    5.75    0.71
  -2 -16   2   28.51    1.41
   2 -16  -2   27.77    1.43
  -2 -16   2   29.80    1.36
  -2 -16   2   29.38    1.04
   2  16  -2   29.21    1.46
  -1 -16   2   48.14    2.09
   1 -16  -2   47.55    2.07
  -1 -16   2   48.30    1.95
   1  16  -2   52.84    2.16
   0 -16   2    8.65    0.62
   0 -16   2    9.42    0.60
   0 -16  -2    7.75    0.58
   0  16  -2    9.40    0.65
   1 -16   2    3.99    0.45
   1 -16   2    3.32    0.40
   1 -16   2    4.31    0.48
  -1 -16  -2    4.71    0.44
  -1  16  -2    3.58    0.46
   2 -16   2    0.13    0.16
   2 -16   2    0.02    0.18
  -2 -16  -2    0.01    0.12
  -2 -16  -2    0.00    0.16
   2 -16   2    0.03    0.18
  -2  16  -2   -0.17    0.15
   3 -16   2    0.82    0.31
   3 -16   2    0.55    0.27
  -3 -16  -2    0.58    0.20
  -3 -16  -2    0.53    0.29
   3  16   2    1.15    0.34
   4 -16   2    1.45    0.43
   4 -16   2    2.19    0.42
  -4 -16  -2    3.04    0.54
   4  16   2    1.89    0.44
  -5 -16  -2    0.70    0.33
   5 -16   2    0.20    0.30
   5  16   2   -0.06    0.33
   6 -17  -2    0.95    0.44
  -6 -17   2    1.17    0.49
  -5 -17   2   -0.14    0.31
   4 -17  -2    0.76    0.37
  -4 -17   2    0.43    0.32
  -3 -17   2    5.79    0.65
   3 -17  -2    5.05    0.65
  -3 -17   2    5.33    0.34
  -3  17   2    5.74    0.72
   3  17  -2    5.33    0.73
  -2 -17   2    0.30    0.12
   2 -17  -2    0.49    0.25
  -2 -17   2    0.22    0.23
  -2 -17   2    0.72    0.26
   2  17  -2    0.53    0.29
  -1 -17   2    0.23    0.23
   1 -17  -2    0.39    0.25
  -1 -17   2    0.66    0.24
   1  17  -2    0.43    0.25
   0 -17   2    5.91    0.54
   0 -17   2    6.44    0.51
   0 -17  -2    6.89    0.53
   0  17  -2    6.25    0.57
   1 -17   2    3.63    0.45
   1 -17   2    4.92    0.48
  -1 -17  -2    3.67    0.45
   1 -17   2    4.41    0.49
  -1  17  -2    3.44    0.47
   2 -17   2    2.31    0.37
  -2 -17  -2    1.92    0.28
  -2 -17  -2    2.18    0.39
   2 -17   2    1.79    0.36
   2 -17   2    1.65    0.34
  -2  17  -2    2.04    0.42
  -3 -17  -2   26.58    1.09
  -3 -17  -2   26.08    1.42
   3 -17   2   26.71    1.37
   3 -17   2   27.28    1.38
   3  17   2   24.87    1.33
  -4 -17  -2    8.54    0.77
   4 -17   2    8.31    0.92
   4 -17   2    8.66    0.70
   4  17   2    6.56    0.80
  -5 -17  -2    0.87    0.37
   5 -17   2    0.14    0.33
   5  17   2   -0.12    0.35
   6 -18  -2    0.11    0.34
  -6 -18   2   -0.10    0.41
  -5 -18   2    0.14    0.33
  -4 -18   2    1.39    0.39
   4 -18  -2    1.85    0.49
   3 -18  -2    0.33    0.25
  -3 -18   2    0.11    0.24
  -3 -18   2    0.16    0.17
   2 -18  -2    8.89    0.69
  -2 -18   2    7.71    0.65
  -2 -18   2    8.57    0.65
  -2 -18   2    8.39    0.42
   2  18  -2    8.75    0.72
   1 -18  -2    0.72    0.26
  -1 -18   2    0.82    0.28
  -1 -18   2    1.07    0.29
   1  18  -2    0.85    0.29
   0 -18   2    0.27    0.18
   0 -18  -2    0.43    0.20
   0 -18   2    0.11    0.19
   0  18  -2    0.21    0.19
   1 -18   2    0.96    0.24
  -1 -18  -2    0.91    0.26
   1 -18   2    0.62    0.25
   1 -18   2    1.27    0.31
  -1  18  -2    1.20    0.30
   2 -18   2    0.11    0.22
  -2 -18  -2    0.24    0.21
   2 -18   2   -0.03    0.18
  -2 -18  -2    0.24    0.16
   2 -18   2   -0.01    0.21
  -2  18  -2    0.13    0.22
  -3 -18  -2    9.96    0.59
   3 -18   2   11.84    0.85
  -3 -18  -2   10.13    0.81
   3 -18   2    9.78    0.77
   4 -18   2    2.90    0.50
  -4 -18  -2    2.27    0.48
   4 -18   2    1.90    0.50
   4  18   2    2.57    0.53
   5 -18   2   -0.06    0.33
  -5 -18  -2    1.01    0.35
   5  18   2    0.03    0.36
   6 -19  -2    0.48    0.43
  -6 -19   2    0.62    0.45
  -5 -19   2   -0.34    0.30
  -4 -19   2    0.71    0.35
  -3 -19   2    1.06    0.35
  -3 -19   2    0.17    0.19
   3 -19  -2    0.65    0.32
  -2 -19   2    2.01    0.23
  -2 -19   2    1.72    0.38
   2 -19  -2    1.68    0.38
  -2 -19   2    2.20    0.41
   2  19  -2    1.80    0.40
   1 -19  -2    0.28    0.21
  -1 -19   2    0.43    0.24
  -1 -19   2    0.45    0.22
   1  19  -2   -0.03    0.20
   0 -19  -2    1.63    0.33
   0 -19   2    2.22    0.39
   0 -19   2    2.04    0.37
   0  19  -2    2.33    0.40
   1 -19   2    1.20    0.26
   1 -19   2    1.15    0.30
   1 -19   2    1.06    0.31
  -1 -19  -2    1.64    0.33
  -1  19  -2    1.55    0.35
   2 -19   2    0.01    0.19
  -2 -19  -2    0.03    0.15
  -2 -19  -2    0.09    0.20
   2 -19   2   -0.13    0.18
  -2  19  -2    0.16    0.23
  -3 -19  -2    1.17    0.27
   3 -19   2    1.01    0.38
   3 -19   2    0.83    0.31
   3 -19   2    0.94    0.36
  -4 -19  -2    0.68    0.30
   4 -19   2    0.31    0.31
   4 -19   2    0.78    0.34
   4  19   2    1.07    0.42
   5 -19   2    0.13    0.33
  -5 -19  -2    0.49    0.32
   5  19   2   -0.04    0.34
  -6 -20   2    1.02    0.52
   6 -20  -2    0.69    0.45
  -5 -20   2    1.07    0.43
  -4 -20   2    5.30    0.70
   3 -20  -2    1.82    0.45
  -3 -20   2    1.66    0.41
  -2 -20   2    0.17    0.14
  -2 -20   2    0.07    0.22
  -2 -20   2    0.01    0.18
   2 -20  -2   -0.03    0.21
   2  20  -2    0.38    0.28
  -1 -20   2    0.26    0.24
   1 -20  -2    0.74    0.27
  -1 -20   2    0.39    0.24
   1  20  -2    0.26    0.26
   0 -20   2   -0.11    0.18
   0 -20   2    0.23    0.20
   0 -20  -2    0.03    0.17
   0  20  -2   -0.04    0.17
   1 -20   2    4.63    0.49
   1 -20   2    3.87    0.50
   1 -20   2    4.94    0.57
  -1 -20  -2    5.10    0.57
  -1  20  -2    4.55    0.58
   2 -20   2    0.66    0.30
  -2 -20  -2    1.31    0.28
   2 -20   2    0.98    0.32
  -2 -20  -2    0.65    0.29
  -2  20  -2    0.46    0.27
   3 -20   2   38.95    1.71
  -3 -20  -2   39.87    1.95
   3 -20   2   35.77    1.81
  -3 -20  -2   39.51    1.54
   3 -20   2   38.69    1.85
   4 -20   2   11.87    0.90
   4 -20   2   12.45    0.97
  -4 -20  -2   13.34    1.00
  -5 -20  -2    0.95    0.36
   5 -20   2   -0.18    0.31
   5  20   2    0.18    0.38
   6 -21  -2   -0.29    0.39
  -6 -21   2   -1.00    0.35
  -5 -21   2   -0.50    0.33
  -4 -21   2    0.21    0.33
   3 -21  -2    0.14    0.26
  -3 -21   2    0.20    0.28
   2 -21  -2    5.27    0.65
  -2 -21   2    4.08    0.58
  -2 -21   2    4.36    0.33
  -2 -21   2    4.55    0.58
   2  21  -2    5.01    0.67
  -1 -21   2    1.19    0.34
  -1 -21   2    1.23    0.34
   1 -21  -2    1.23    0.33
   1  21  -2    1.07    0.35
   0 -21   2    0.27    0.22
   0 -21   2    0.59    0.24
   0 -21  -2    0.15    0.19
   0  21  -2   -0.06    0.19
   1 -21   2    2.24    0.36
   1 -21   2    2.54    0.43
  -1 -21  -2    2.29    0.36
   1 -21   2    2.49    0.45
  -1 -21  -2    2.05    0.40
  -1  21  -2    2.02    0.41
   2 -21   2    0.16    0.25
  -2 -21  -2    0.11    0.21
   2 -21   2    0.11    0.23
  -2 -21  -2    0.32    0.22
  -3 -21  -2    4.21    0.62
  -3 -21  -2    3.35    0.43
   3 -21   2    3.71    0.59
   3 -21   2    3.76    0.58
   3 -21   2    4.36    0.58
   4 -21   2    1.08    0.38
   4 -21   2    1.00    0.43
  -4 -21  -2    1.04    0.35
  -5 -21  -2    0.71    0.32
   5 -21   2    0.52    0.43
  -6 -22   2    0.09    0.42
   6 -22  -2    0.10    0.39
  -5 -22   2   -0.09    0.34
  -4 -22   2    0.57    0.36
  -3 -22   2   -0.06    0.25
   3 -22  -2    0.28    0.29
  -2 -22   2    0.34    0.25
  -2 -22   2    0.61    0.32
   2 -22  -2    0.34    0.26
   1 -22  -2    5.59    0.65
  -1 -22   2    5.76    0.65
  -1 -22   2    5.73    0.66
   1  22  -2    5.90    0.71
   0 -22  -2    3.08    0.48
   0 -22   2    2.90    0.46
   0 -22   2    3.43    0.51
   0  22  -2    2.47    0.46
   1 -22   2    0.37    0.24
  -1 -22  -2    0.20    0.22
  -1 -22  -2    0.21    0.20
  -1  22  -2    0.03    0.21
   2 -22   2    2.02    0.40
  -2 -22  -2    2.01    0.36
  -2 -22  -2    1.85    0.42
   2 -22   2    2.79    0.47
   3 -22   2    3.64    0.58
   3 -22   2    3.17    0.52
  -3 -22  -2    3.19    0.43
   3 -22   2    4.12    0.64
  -3 -22  -2    3.08    0.56
   4 -22   2    0.12    0.28
   4 -22   2    0.20    0.37
   4 -22   2    0.25    0.32
  -4 -22  -2    0.99    0.40
   5 -22   2   -0.42    0.27
  -6 -23   2    0.64    0.45
   6 -23  -2    0.25    0.44
  -5 -23   2    0.36    0.36
  -4 -23   2   -0.07    0.31
  -3 -23   2    0.19    0.27
   3 -23  -2    0.31    0.33
   2 -23  -2    5.79    0.72
  -2 -23   2    6.24    0.72
  -1 -23   2    2.85    0.49
  -1 -23   2    2.56    0.47
   1 -23  -2    2.10    0.44
   1  23  -2    2.47    0.50
   0 -23   2    4.26    0.56
   0 -23  -2    5.02    0.60
   0 -23   2    4.83    0.60
   0  23  -2    4.11    0.58
   1 -23   2    3.21    0.50
  -1 -23  -2    4.42    0.51
  -1 -23  -2    5.03    0.62
  -2 -23  -2    1.44    0.39
   2 -23   2    1.32    0.36
   2 -23   2    1.18    0.38
  -2 -23  -2    1.93    0.34
  -3 -23  -2    6.35    0.55
  -3 -23  -2    7.70    0.74
   3 -23   2    5.77    0.74
   3 -23   2    6.83    0.74
   3 -23   2    6.31    0.78
   4 -23   2    1.66    0.47
   4 -23   2    1.64    0.48
   4 -23   2    1.97    0.48
  -4 -23  -2    2.59    0.58
   5 -23   2    0.23    0.33
  -5 -24   2    1.33    0.50
  -4 -24   2    4.51    0.68
   3 -24  -2    0.67    0.39
  -3 -24   2    0.81    0.34
   2 -24  -2    3.86    0.60
  -2 -24   2    2.43    0.50
   1 -24  -2    0.92    0.35
  -1 -24   2    1.57    0.39
   0 -24  -2    0.65    0.27
   0 -24   2    0.84    0.32
  -1 -24  -2    0.96    0.33
  -1 -24  -2    0.56    0.26
   1 -24   2    0.34    0.27
   2 -24   2    2.31    0.45
   2 -24   2    2.43    0.47
  -2 -24  -2    1.80    0.36
  -2 -24  -2    2.57    0.51
   3 -24   2   18.98    1.22
   3 -24   2   19.26    1.13
  -3 -24  -2   18.38    0.98
   3 -24   2   17.49    1.16
  -3 -24  -2   22.72    1.35
  -4 -24  -2    2.73    0.58
   4 -24   2    1.85    0.48
   4 -24   2    2.52    0.59
   5 -24   2    0.27    0.37
  -5 -25   2    0.04    0.37
  -4 -25   2    0.65    0.40
  -3 -25   2    1.81    0.47
   3 -25  -2    1.23    0.45
  -2 -25   2    1.32    0.41
   2 -25  -2    1.74    0.45
   1 -25  -2    1.71    0.43
  -1 -25   2    2.00    0.45
   0 -25  -2    2.02    0.43
   0 -25   2    1.45    0.40
  -1 -25  -2   -0.01    0.21
   1 -25   2   -0.01    0.24
  -1 -25  -2    0.08    0.23
   2 -25   2    0.08    0.26
   2 -25   2    0.00    0.25
  -2 -25  -2    0.03    0.19
  -2 -25  -2    0.24    0.26
   3 -25   2    1.02    0.39
   3 -25   2    0.53    0.36
   3 -25   2    0.67    0.39
  -3 -25  -2    0.94    0.31
  -3 -25  -2    1.09    0.42
  -4 -25  -2    2.29    0.53
   4 -25   2    1.44    0.46
   4 -25   2    2.90    0.60
  -5 -26   2    0.30    0.41
  -4 -26   2    0.16    0.35
  -3 -26   2    0.45    0.36
  -2 -26   2    0.45    0.34
   2 -26  -2    0.09    0.29
   1 -26  -2    2.03    0.43
  -1 -26   2    0.96    0.37
   0 -26   2   -0.04    0.24
   0 -26  -2    1.20    0.37
   1 -26   2    0.02    0.24
  -1 -26  -2    0.08    0.23
  -1 -26  -2   -0.06    0.20
  -2 -26  -2    0.63    0.32
   2 -26   2    0.15    0.30
  -2 -26  -2    0.17    0.26
   2 -26   2    0.15    0.28
   3 -26   2    8.89    0.77
  -3 -26  -2    9.51    0.71
  -3 -26  -2   10.81    0.94
   3 -26   2    8.90    0.94
   3 -26   2    9.15    0.87
   4 -26   2    2.40    0.56
  -4 -26  -2    2.88    0.58
   4 -26   2    2.35    0.55
  -5 -27   2    0.52    0.44
  -4 -27   2    0.27    0.35
  -3 -27   2    0.23    0.37
   2 -27  -2   -0.27    0.26
  -2 -27   2    0.22    0.33
  -1 -27   2    4.03    0.61
   1 -27  -2    4.08    0.64
   0 -27  -2   10.53    0.86
   0 -27   2    9.62    0.77
  -1 -27  -2    0.19    0.25
  -1 -27  -2    0.12    0.23
   1 -27   2   -0.05    0.26
  -2 -27  -2    1.72    0.37
   2 -27   2    1.46    0.41
   2 -27   2    2.74    0.51
  -2 -27  -2    1.69    0.46
   3 -27   2    8.31    0.90
  -3 -27  -2    9.40    1.06
   3 -27   2    8.06    0.92
   3 -27   2    7.55    0.85
   4 -27   2    5.76    0.84
   4 -27   2    4.71    0.70
  -4 -27  -2    7.09    0.97
  -5 -28   2   -0.45    0.35
  -4 -28   2   -0.16    0.33
  -3 -28   2    0.09    0.32
   2 -28  -2    3.24    0.63
  -2 -28   2    2.80    0.56
   1 -28  -2    5.71    0.76
  -1 -28   2    4.34    0.64
   0 -28  -2    0.79    0.33
   0 -28   2    1.09    0.36
  -1 -28  -2    0.22    0.27
  -1 -28  -2    0.01    0.25
   1 -28   2   -0.07    0.25
  -2 -28  -2    0.17    0.27
  -2 -28  -2   -0.08    0.25
   2 -28   2    0.16    0.28
   2 -28   2    0.21    0.32
   3 -28   2    0.05    0.38
  -3 -28  -2    0.65    0.36
   3 -28   2    0.12    0.30
   3 -28   2    0.54    0.36
   4 -28   2    0.23    0.37
   4 -28   2   -0.18    0.38
  -5 -29   2    0.46    0.47
  -4 -29   2    0.01    0.37
  -3 -29   2    0.44    0.33
  -2 -29   2    5.51    0.77
   2 -29  -2    5.22    0.79
  -1 -29   2   22.44    1.32
   1 -29  -2   21.96    1.38
   0 -29   2    1.57    0.42
   0 -29  -2    2.10    0.51
  -1 -29  -2    1.20    0.41
   1 -29   2    1.63    0.41
  -1 -29  -2    0.76    0.32
   2 -29   2    0.27    0.30
  -2 -29  -2    0.40    0.29
  -2 -29  -2    0.34    0.35
   2 -29   2    0.32    0.29
   3 -29   2    0.53    0.39
   3 -29   2    0.37    0.39
   3 -29   2    0.79    0.39
  -3 -29  -2    0.93    0.41
   4 -29   2    0.16    0.40
   4 -29   2    0.25    0.40
  -4 -30   2    0.01    0.36
  -3 -30   2   -0.25    0.33
  -2 -30   2    8.20    0.94
   1 -30  -2   40.73    2.15
  -1 -30   2   44.79    2.06
   0 -30  -2   11.72    0.97
   0 -30   2   10.93    0.88
  -1 -30  -2    0.22    0.25
   1 -30   2    0.14    0.28
  -1 -30  -2    0.07    0.27
  -2 -30  -2    1.11    0.38
  -2 -30  -2    2.56    0.58
   2 -30   2    1.78    0.47
   2 -30   2    1.98    0.46
   3 -30   2    0.10    0.32
   3 -30   2    0.27    0.33
  -3 -30  -2    0.54    0.36
   4 -30   2    0.08    0.43
   4 -30   2    0.09    0.37
  -4 -31   2   -0.59    0.35
  -3 -31   2   -0.61    0.24
  -2 -31   2    3.26    0.64
   1 -31  -2    6.25    0.83
  -1 -31   2    5.36    0.74
   0 -31   2    2.15    0.50
   0 -31  -2    2.04    0.49
   1 -31   2    2.30    0.51
  -1 -31  -2    3.79    0.67
  -1 -31  -2    1.61    0.43
   2 -31   2    0.29    0.32
  -2 -31  -2    0.17    0.30
  -2 -31  -2    0.06    0.32
   2 -31   2    0.43    0.32
   3 -31   2    0.22    0.33
   3 -31   2    0.41    0.36
  -4 -32   2    0.53    0.50
  -3 -32   2   -0.04    0.35
  -2 -32   2    0.83    0.44
  -1 -32   2    0.19    0.35
   0 -32  -2    1.59    0.51
   0 -32   2    0.89    0.40
   0 -32  -2    1.33    0.42
   1 -32   2   -0.11    0.27
  -1 -32  -2    0.22    0.32
  -1 -32  -2    0.04    0.25
  -2 -32  -2    0.05    0.32
  -2 -32  -2   -0.09    0.28
   2 -32   2    0.05    0.29
   2 -32   2    0.07    0.31
   3 -32   2    0.25    0.38
   3 -32   2    0.26    0.35
  -4 -33   2    0.03    0.39
  -3 -33   2   -0.22    0.31
  -2 -33   2   -0.04    0.34
  -1 -33   2    0.24    0.37
   0 -33  -2   -0.25    0.30
   0 -33   2    0.02    0.29
   0 -33  -2    0.00    0.28
  -1 -33  -2    0.17    0.31
  -1 -33  -2    0.06    0.29
   1 -33   2   -0.01    0.30
  -2 -33  -2   -0.05    0.26
   2 -33   2    0.43    0.35
   2 -33   2    0.42    0.33
   3 -33   2   -0.16    0.37
   3 -33   2   -0.50    0.30
  -4 -34   2    0.92    0.53
  -3 -34   2    0.79    0.48
  -2 -34   2    1.13    0.48
  -1 -34   2    0.13    0.35
   0 -34   2    0.28    0.34
   0 -34  -2    0.59    0.37
  -1 -34  -2    0.08    0.28
   1 -34   2   -0.12    0.30
   2 -34   2    0.26    0.38
  -2 -34  -2   -0.25    0.29
   2 -34   2   -0.23    0.30
   3 -34   2    0.13    0.37
   3 -34   2   -0.09    0.37
  -3 -35   2   -0.41    0.33
  -2 -35   2   -0.29    0.35
  -1 -35   2    0.31    0.40
   0 -35  -2    1.48    0.46
   0 -35   2    1.15    0.46
  -1 -35  -2    0.30    0.35
   1 -35   2    0.45    0.34
  -2 -35  -2    0.28    0.38
   2 -35   2    0.40    0.40
   2 -35   2    0.46    0.36
  -3 -36   2   -0.51    0.31
  -2 -36   2    0.14    0.40
  -1 -36   2   -0.17    0.35
   0 -36   2    0.90    0.40
   0 -36  -2   -0.38    0.30
   1 -36   2    0.32    0.37
  -1 -36  -2   -0.07    0.31
   2 -36   2    0.41    0.40
  -2 -36  -2    0.16    0.34
   2 -36   2    0.05    0.33
  -2 -37   2    0.47    0.49
  -1 -37   2    0.13    0.43
   0 -37  -2    0.55    0.38
   0 -37   2   -0.17    0.35
  -1 -37  -2    0.40    0.37
   1 -37   2    0.03    0.36
   2 -37   2    0.13    0.33
   2 -37   2    0.23    0.40
  -2 -37  -2    0.03    0.36
  -2 -38   2    0.69    0.52
  -1 -38   2    0.07    0.38
   0 -38   2    0.33    0.34
   0 -38  -2   -0.11    0.34
   1 -38   2    0.16    0.36
  -1 -38  -2    0.15    0.35
  -1 -39   2    0.32    0.46
   1 -39  -2   -0.01    0.35
   0 -39   2    0.46    0.39
   0 -39  -2   -0.22    0.36
  -1 -39  -2   -0.09    0.33
   1 -39   2    0.49    0.38
   6   0  -3   -0.02    0.30
   5   0  -3    0.13    0.23
  -5   0   3   -0.37    0.27
   4   0  -3    0.20    0.18
  -4   0   3    0.26    0.28
   4   0  -3    0.14    0.25
  -4   0   3   -0.04    0.27
   4   0  -3   -0.18    0.37
   3   0  -3   -0.09    0.29
   3   0  -3   -0.28    0.15
  -3   0   3    0.39    0.28
  -3   0   3   -0.62    0.19
   3   0  -3   -0.43    0.20
  -2   0   3    0.69    0.27
   2   0  -3   -0.13    0.25
  -2   0   3   -0.50    0.14
   2   0  -3   -0.33    0.17
   2   0  -3    0.03    0.20
   1   0  -3   -0.32    0.16
   1   0  -3   -0.70    0.18
  -1   0   3    0.67    0.29
   0   0  -3   -0.07    0.16
   0   0   3    1.07    0.31
  -1   0  -3   -0.08    0.15
   1   0   3    0.04    0.14
   1   0   3    0.10    0.11
  -1   0  -3   -0.05    0.07
  -1   0  -3   -0.04    0.08
   1   0   3   -0.19    0.14
  -2   0  -3   -0.18    0.21
  -2   0  -3    0.09    0.15
  -2   0  -3   -0.10    0.18
   2   0   3   -0.03    0.18
   2   0   3    0.03    0.17
  -3   0  -3   -0.02    0.19
  -3   0  -3   -0.07    0.17
   3   0   3   -0.01    0.19
  -3   0  -3    0.13    0.30
  -4   0  -3   -0.07    0.32
  -4   0  -3   -0.06    0.25
   4   0   3    0.00    0.30
  -5   0  -3    0.04    0.33
   5   0   3   -0.19    0.32
   6   0   3    0.26    0.46
  -6   0  -3    0.38    0.42
   6  -1  -3    0.59    0.34
   6   1  -3    0.95    0.37
  -5  -1   3   -0.44    0.26
   5  -1  -3    0.17    0.22
   5   1  -3   -0.09    0.23
  -5   1   3   -0.17    0.29
   4  -1  -3    0.96    0.36
  -4  -1   3    1.95    0.42
  -4  -1   3    1.22    0.39
   4  -1  -3    1.72    0.53
   4  -1  -3    1.82    0.28
  -4   1   3    1.53    0.42
   4   1  -3    1.07    0.47
   4   1  -3    1.66    0.27
  -4   1   3    1.06    0.38
  -3  -1   3    3.73    0.51
  -3  -1   3    5.16    0.55
  -3  -1   3    4.06    0.40
   3  -1  -3    4.92    0.57
   3  -1  -3    4.69    0.40
   3  -1  -3    5.92    0.65
   3   1  -3    4.10    0.53
   3   1  -3    3.69    0.56
  -3   1   3    5.51    0.57
   3   1  -3    3.85    0.37
  -3   1   3    6.68    0.62
   2  -1  -3   34.45    1.51
   2  -1  -3   36.15    1.54
   2  -1  -3   34.27    1.47
  -2  -1   3   34.59    1.46
  -2  -1   3   36.87    1.49
  -2   1   3   34.23    1.46
   2   1  -3   36.33    1.48
   2   1  -3   34.78    1.53
   2   1  -3   34.79    1.52
  -2   1   3   34.05    1.45
   1  -1  -3   86.56    2.86
   1  -1  -3   83.90    3.08
  -1  -1   3   84.10    3.15
   1  -1  -3   82.45    3.12
   1  -1  -3   80.73    3.07
  -1  -1   3   84.00    2.94
  -1   1   3   82.34    3.13
   1   1  -3   85.27    3.15
  -1   1   3   83.22    2.93
   1   1  -3   82.44    3.08
   1   1  -3   82.78    3.08
   1   1  -3   85.01    2.83
   0  -1  -3   11.64    0.70
   0  -1   3   11.77    0.74
   0  -1   3   12.41    0.61
   0  -1   3   10.88    0.59
   0   1  -3   11.08    0.71
   0   1   3   11.70    0.58
   0   1   3   12.81    0.63
   0   1   3   11.44    0.71
   1  -1   3    5.34    0.33
   1  -1   3    5.09    0.43
   1  -1   3    4.52    0.50
  -1  -1  -3    5.52    0.28
  -1  -1  -3    5.90    0.49
  -1   1  -3    4.89    0.31
   1   1   3    6.23    0.50
  -1   1  -3    5.28    0.30
  -1   1  -3    4.97    0.47
   1   1   3    6.91    0.47
   1   1   3    5.98    0.31
  -2  -1  -3    2.31    0.38
   2  -1   3    2.20    0.38
   2  -1   3    3.60    0.46
  -2  -1  -3    1.87    0.29
  -2  -1  -3    2.45    0.36
  -2   1  -3    3.22    0.36
  -2   1  -3    3.04    0.42
   2   1   3    3.21    0.43
  -3  -1  -3    2.81    0.44
  -3  -1  -3    3.23    0.45
   3  -1   3    3.02    0.49
  -3  -1  -3    3.11    0.50
   3   1   3    2.35    0.44
  -3   1  -3    3.55    0.53
  -3   1  -3    3.21    0.45
  -3   1  -3    2.79    0.42
   4  -1   3    2.60    0.55
  -4  -1  -3    2.44    0.54
  -4  -1  -3    3.43    0.56
  -4   1  -3    2.22    0.51
  -4   1  -3    2.93    0.51
   4   1   3    2.86    0.57
   5  -1   3   -0.34    0.31
  -5  -1  -3    0.60    0.38
   5   1   3    0.49    0.38
  -5   1  -3    0.30    0.37
   6  -1   3   -0.33    0.38
  -6  -1  -3    1.34    0.47
   6   1   3    0.15    0.43
  -6   1  -3    0.27    0.40
  -6  -2   3    0.04    0.38
   6  -2  -3   -0.01    0.29
   6   2  -3    0.02    0.31
  -5  -2   3   -0.36    0.25
   5  -2  -3    0.02    0.24
   5   2  -3   -0.23    0.19
  -4  -2   3    4.99    0.63
  -4  -2   3    5.27    0.62
   4  -2  -3    5.21    0.74
   4  -2  -3    3.94    0.32
   4  -2  -3    4.21    0.62
   4   2  -3    5.36    0.74
   4   2  -3    4.58    0.37
  -4   2   3    5.92    0.69
  -4   2   3    4.67    0.63
   3  -2  -3    0.33    0.27
   3  -2  -3    0.73    0.36
  -3  -2   3    0.98    0.32
  -3  -2   3    0.58    0.28
   3  -2  -3    0.38    0.21
  -3  -2   3    0.58    0.21
  -3   2   3    0.93    0.32
   3   2  -3    0.89    0.36
  -3   2   3    1.42    0.35
  -2  -2   3    9.72    0.61
   2  -2  -3    8.13    0.57
  -2  -2   3    8.76    0.57
   2  -2  -3    8.26    0.62
   2  -2  -3    8.30    0.55
   2   2  -3    8.84    0.61
   2   2  -3    8.15    0.56
   2   2  -3    8.26    0.58
  -2   2   3    8.98    0.62
  -1  -2   3   43.51    1.74
   1  -2  -3   47.24    1.89
   1  -2  -3   43.04    1.75
  -1  -2   3   43.85    1.87
   1  -2  -3   50.01    1.68
   1  -2  -3   45.91    1.76
   1   2  -3   45.34    1.87
   1   2  -3   47.76    1.62
  -1   2   3   46.21    1.75
   1   2  -3   44.47    1.76
  -1   2   3   44.32    1.86
   0  -2  -3    0.82    0.28
   0  -2   3    1.53    0.26
   0  -2   3    1.11    0.23
   0  -2   3    0.48    0.27
   0   2   3    1.05    0.26
   0   2  -3    0.73    0.24
   0   2  -3    1.49    0.25
   0   2   3    0.61    0.28
  -1  -2  -3    3.31    0.43
   1  -2   3    3.08    0.26
   1  -2   3    3.08    0.41
   1  -2   3    3.14    0.38
  -1  -2  -3    3.22    0.21
   1   2   3    3.08    0.23
  -1   2  -3    3.27    0.24
  -1   2  -3    2.68    0.24
  -1   2  -3    3.45    0.42
   1   2   3    3.61    0.41
   2  -2   3    9.02    0.66
   2  -2   3   10.73    0.68
  -2  -2  -3    8.94    0.66
  -2  -2  -3    9.72    0.57
  -2  -2  -3    9.45    0.62
  -2   2  -3    9.91    0.67
  -2   2  -3    8.61    0.57
   2   2   3    8.56    0.63
   3  -2   3    0.31    0.23
  -3  -2  -3   -0.17    0.19
  -3  -2  -3   -0.09    0.29
   3  -2   3    0.24    0.20
  -3  -2  -3    0.15    0.22
  -3   2  -3    0.16    0.21
   3   2   3   -0.04    0.23
  -3   2  -3   -0.08    0.18
  -3   2  -3    0.46    0.33
  -4  -2  -3    3.30    0.56
  -4  -2  -3    2.94    0.58
   4  -2   3    3.20    0.58
   4   2   3    2.90    0.59
  -4   2  -3    2.81    0.54
  -4   2  -3    3.28    0.58
   5  -2   3    0.10    0.35
  -5  -2  -3    1.56    0.47
  -5   2  -3    0.68    0.40
   5   2   3    0.83    0.41
   6  -2   3    0.29    0.47
  -6  -2  -3    0.81    0.43
   6   2   3   -0.01    0.42
  -6   2  -3    1.29    0.53
   6  -3  -3    0.66    0.32
  -6  -3   3    0.29    0.43
   6   3  -3    0.64    0.35
   5  -3  -3   -0.05    0.21
  -5  -3   3    0.06    0.29
   5  -3  -3    0.06    0.30
   5   3  -3    0.17    0.23
  -4  -3   3    9.78    0.54
  -4  -3   3   11.56    0.82
   4  -3  -3    8.86    0.51
   4  -3  -3    9.27    0.81
   4  -3  -3   10.57    0.93
  -4  -3   3    9.65    0.74
   4   3  -3   11.47    0.95
  -4   3   3    8.90    0.79
   4   3  -3    9.83    0.55
  -4   3   3    8.40    0.73
   3  -3  -3   70.30    2.68
   3  -3  -3   75.13    2.98
  -3  -3   3   70.80    2.72
   3  -3  -3   68.36    2.91
  -3  -3   3   74.86    2.90
  -3  -3   3   68.38    2.68
  -3   3   3   70.71    2.72
   3   3  -3   75.40    2.98
  -3   3   3   72.47    2.89
  -2  -3   3    9.01    0.56
   2  -3  -3    8.41    0.57
  -2  -3   3    8.61    0.58
   2  -3  -3    8.85    0.63
   2  -3  -3    7.94    0.55
   2   3  -3    8.08    0.55
   2   3  -3    7.60    0.58
  -2   3   3    7.85    0.58
   1  -3  -3  139.27    5.02
   1  -3  -3  145.31    5.03
   1  -3  -3  133.98    5.01
  -1  -3   3  140.21    4.72
  -1  -3   3  138.19    5.01
   1  -3  -3  144.03    4.64
   1   3  -3  142.12    4.56
   1   3  -3  131.73    5.03
  -1   3   3  135.97    4.69
   1   3  -3  141.60    5.01
   0  -3   3  162.47    5.42
   0  -3   3  159.52    5.85
   0  -3  -3  164.28    5.86
   0  -3   3  165.32    5.42
   0   3   3  167.70    5.47
   0   3  -3  163.69    5.82
   0   3   3  162.56    5.39
   0   3  -3  163.56    5.42
   1  -3   3    4.43    0.45
   1  -3   3    4.00    0.30
   1  -3   3    4.93    0.45
  -1  -3  -3    4.34    0.29
  -1  -3  -3    4.35    0.25
  -1  -3  -3    4.55    0.50
  -1   3  -3    4.29    0.46
  -1   3  -3    3.94    0.29
  -1   3  -3    5.07    0.30
   1   3   3    4.76    0.41
   2  -3   3   16.75    0.92
  -2  -3  -3   17.33    0.90
   2  -3   3   16.51    0.96
  -2  -3  -3   17.77    0.97
   2  -3   3   17.75    0.68
  -2  -3  -3   17.45    0.84
  -2   3  -3   16.10    0.86
  -2   3  -3   19.21    1.00
   2   3   3   18.15    0.96
   3  -3   3    1.54    0.33
  -3  -3  -3    2.04    0.44
  -3  -3  -3    1.71    0.35
  -3  -3  -3    1.88    0.39
   3  -3   3    1.97    0.42
   3   3   3    1.67    0.41
  -3   3  -3    1.85    0.43
  -3   3  -3    1.92    0.37
  -3   3  -3    2.48    0.41
  -4  -3  -3    2.08    0.50
   4  -3   3    2.24    0.53
  -4  -3  -3    1.38    0.43
  -4   3  -3    3.05    0.56
   4   3   3    2.10    0.52
  -4   3  -3    2.77    0.52
  -5  -3  -3    1.42    0.43
   5  -3   3    0.62    0.44
   5   3   3    0.35    0.40
  -5   3  -3    1.01    0.43
  -6  -3  -3    1.91    0.53
  -6   3  -3    0.22    0.41
  -6  -4   3    3.78    0.69
   6  -4  -3    3.71    0.58
  -5  -4   3   -0.02    0.28
   5  -4  -3   -0.20    0.21
   5  -4  -3   -0.18    0.27
   5   4  -3    0.09    0.23
  -4  -4   3    0.47    0.26
   4  -4  -3    0.02    0.14
   4  -4  -3   -0.11    0.22
  -4  -4   3    0.25    0.27
   4  -4  -3    0.28    0.39
  -4  -4   3    0.08    0.13
   4   4  -3   -0.40    0.30
  -4   4   3    0.53    0.33
   4   4  -3    0.08    0.16
  -3  -4   3    1.58    0.29
   3  -4  -3    1.67    0.38
  -3  -4   3    1.99    0.40
   3  -4  -3    1.81    0.29
   3  -4  -3    2.43    0.50
  -3  -4   3    3.12    0.45
  -3   4   3    2.25    0.40
  -3   4   3    2.02    0.43
   3   4  -3    2.89    0.50
   3   4  -3    2.53    0.24
   2  -4  -3    4.23    0.42
   2  -4  -3    4.60    0.49
  -2  -4   3    4.27    0.46
   2  -4  -3    4.86    0.42
  -2  -4   3    4.08    0.37
   2   4  -3    3.69    0.40
   2   4  -3    4.38    0.47
  -2   4   3    4.94    0.50
   2   4  -3    3.85    0.23
  -1  -4   3   35.25    1.53
   1  -4  -3   35.89    1.42
   1  -4  -3   35.91    1.43
   1  -4  -3   40.54    1.59
  -1  -4   3   33.80    1.42
   1   4  -3   33.86    1.43
  -1   4   3   35.80    1.44
   1   4  -3   35.14    1.53
   1   4  -3   34.90    1.28
   0  -4  -3   38.85    1.63
   0  -4   3   37.66    1.42
   0  -4   3   37.48    1.42
   0  -4   3   34.48    1.58
   0   4  -3   38.54    1.42
   0   4  -3   36.44    1.42
   0   4  -3   36.92    1.61
   0   4   3   36.65    1.40
  -1  -4  -3    1.96    0.21
   1  -4   3    2.06    0.25
  -1  -4  -3    1.67    0.32
   1  -4   3    1.52    0.29
  -1  -4  -3    2.03    0.19
   1  -4   3    1.66    0.33
   1   4   3    1.86    0.30
  -1   4  -3    1.87    0.23
  -1   4  -3    1.90    0.33
   2  -4   3    7.35    0.56
  -2  -4  -3    6.47    0.55
  -2  -4  -3    7.65    0.60
   2  -4   3    6.36    0.57
   2  -4   3    6.68    0.36
   2   4   3    6.53    0.54
  -2   4  -3    6.29    0.49
  -2   4  -3    6.79    0.57
   3  -4   3    2.29    0.45
  -3  -4  -3    3.31    0.47
  -3  -4  -3    2.87    0.48
   3  -4   3    3.54    0.23
  -3  -4  -3    2.91    0.43
   3  -4   3    2.74    0.43
   3   4   3    2.31    0.47
  -3   4  -3    3.48    0.47
  -3   4  -3    2.83    0.44
  -3   4  -3    3.06    0.50
  -4  -4  -3   10.71    0.85
  -4  -4  -3   10.22    0.85
   4  -4   3    9.84    0.83
  -4   4  -3    9.56    0.85
   4   4   3    9.39    0.83
  -4   4  -3    9.43    0.85
  -5  -4  -3    1.35    0.43
   5  -4   3    0.31    0.39
   5   4   3    0.90    0.42
  -5   4  -3    0.98    0.44
   7  -5  -3    0.18    0.41
  -6  -5   3    1.05    0.49
   6  -5  -3    1.13    0.38
   5  -5  -3    0.64    0.30
   5  -5  -3    0.48    0.37
  -5  -5   3    0.91    0.39
   5   5  -3    0.56    0.26
  -4  -5   3    0.54    0.27
  -4  -5   3    0.11    0.14
   4  -5  -3   -0.22    0.34
   4  -5  -3   -0.03    0.13
   4  -5  -3   -0.14    0.22
  -4  -5   3    0.09    0.25
   4   5  -3    0.32    0.17
  -4   5   3    0.53    0.35
   4   5  -3    0.28    0.38
   3  -5  -3    2.51    0.43
  -3  -5   3    2.70    0.41
   3  -5  -3    2.33    0.31
   3  -5  -3    3.32    0.52
  -3  -5   3    1.75    0.29
  -3  -5   3    2.40    0.43
  -3   5   3    2.81    0.44
   3   5  -3    2.22    0.23
   3   5  -3    1.78    0.43
  -2  -5   3    1.32    0.25
  -2  -5   3    0.63    0.23
  -2  -5   3    1.01    0.22
   2  -5  -3    1.27    0.32
   2  -5  -3    1.16    0.25
   2  -5  -3    0.86    0.24
   2   5  -3    0.88    0.26
  -2   5   3    1.36    0.29
   2   5  -3    0.98    0.12
  -1  -5   3   34.26    1.47
   1  -5  -3   32.89    1.34
   1  -5  -3   34.22    1.48
   1  -5  -3   33.18    1.36
  -1  -5   3   33.30    1.36
   1   5  -3   34.84    1.47
   1   5  -3   32.69    1.37
   1   5  -3   33.42    1.19
  -1   5   3   31.55    1.35
   0  -5  -3    5.83    0.53
   0  -5   3    5.31    0.39
   0  -5   3    5.26    0.54
   0  -5   3    5.77    0.39
   0   5  -3    5.14    0.47
   0   5  -3    6.11    0.40
   0   5  -3    5.41    0.35
   1  -5   3   59.72    2.06
   1  -5   3   58.74    2.36
  -1  -5  -3   57.44    2.16
  -1  -5  -3   57.77    1.96
   1  -5   3   56.55    2.18
  -1  -5  -3   54.69    2.33
  -1   5  -3   59.26    2.23
  -1   5  -3   61.36    2.36
   1   5   3   58.08    2.21
   2  -5   3    4.77    0.30
  -2  -5  -3    4.22    0.46
   2  -5   3    3.78    0.49
   2  -5   3    4.17    0.51
  -2  -5  -3    3.94    0.49
  -2   5  -3    4.57    0.42
  -2   5  -3    3.98    0.49
   2   5   3    4.54    0.53
   3  -5   3    1.89    0.40
   3  -5   3    1.89    0.21
  -3  -5  -3    2.10    0.40
   3  -5   3    1.88    0.38
  -3  -5  -3    1.95    0.43
  -3  -5  -3    1.28    0.33
  -3   5  -3    1.89    0.39
  -3   5  -3    1.23    0.33
  -3   5  -3    2.27    0.47
   3   5   3    1.44    0.40
  -4  -5  -3    1.88    0.48
   4  -5   3    1.81    0.45
  -4  -5  -3    2.69    0.52
  -4   5  -3    2.52    0.53
   4   5   3    2.06    0.51
  -5  -5  -3    0.78    0.37
   5  -5   3   -0.02    0.37
   5   5   3   -0.21    0.30
  -5   5  -3   -0.02    0.36
   7  -6  -3   -0.05    0.39
   6  -6  -3    0.32    0.34
  -6  -6   3   -0.31    0.34
   5  -6  -3    1.65    0.49
   5  -6  -3    1.92    0.40
  -5  -6   3    1.68    0.46
   5   6  -3    1.19    0.29
  -4  -6   3    5.78    0.67
  -4  -6   3    5.78    0.44
   4  -6  -3    5.76    0.74
   4  -6  -3    7.13    0.78
   4  -6  -3    6.32    0.43
   4   6  -3    5.80    0.39
   4   6  -3    6.87    0.82
   3  -6  -3    2.84    0.35
   3  -6  -3    2.50    0.47
   3  -6  -3    3.32    0.48
  -3  -6   3    4.06    0.48
  -3  -6   3    3.09    0.47
  -3  -6   3    2.79    0.35
   3   6  -3    3.42    0.53
  -3   6   3    4.30    0.52
   3   6  -3    3.16    0.22
   2  -6  -3    2.25    0.33
  -2  -6   3    2.34    0.32
   2  -6  -3    2.16    0.36
  -2  -6   3    2.99    0.41
  -2  -6   3    3.58    0.38
   2  -6  -3    2.56    0.34
   2   6  -3    2.93    0.39
  -1  -6   3   18.02    0.69
  -1  -6   3   18.02    0.87
  -1  -6   3   17.35    0.93
   1  -6  -3   19.00    0.84
   1  -6  -3   18.95    0.95
   1  -6  -3   17.32    0.80
   1   6  -3   18.09    0.70
   1   6  -3   17.12    0.84
   1   6  -3   17.55    0.91
   0  -6   3   29.21    1.13
   0  -6   3   26.82    1.15
   0  -6  -3   29.06    1.32
   0  -6   3   28.18    1.32
   0   6  -3   28.60    1.12
   0   6  -3   28.26    1.16
   0   6  -3   28.15    1.30
  -1  -6  -3    8.59    0.47
   1  -6   3    7.87    0.60
  -1  -6  -3    8.16    0.61
  -1  -6  -3    8.12    0.41
   1  -6   3    8.38    0.56
   1  -6   3    8.57    0.47
  -1   6  -3    8.39    0.50
  -1   6  -3    8.22    0.59
   1   6   3    8.87    0.58
   2  -6   3    1.50    0.31
  -2  -6  -3    2.05    0.37
   2  -6   3    1.19    0.31
   2  -6   3    1.19    0.19
  -2  -6  -3    1.38    0.31
   2   6   3    1.50    0.34
  -2   6  -3    1.49    0.28
  -2   6  -3    1.27    0.31
   3  -6   3   10.21    0.78
   3  -6   3    9.61    0.73
  -3  -6  -3    9.75    0.76
  -3  -6  -3   12.08    0.81
  -3  -6  -3   11.29    0.75
   3  -6   3   10.50    0.51
   3   6   3   11.32    0.81
  -3   6  -3    9.61    0.75
  -4  -6  -3    2.45    0.52
  -4  -6  -3    2.76    0.53
   4  -6   3    2.05    0.39
   4  -6   3    1.52    0.42
   4   6   3    2.33    0.51
  -4   6  -3    1.57    0.49
  -5  -6  -3    0.64    0.34
   5  -6   3    0.05    0.36
   5   6   3    0.23    0.37
  -5   6  -3   -0.13    0.36
   7  -7  -3   -0.03    0.39
  -7  -7   3    0.12    0.46
   6  -7  -3    4.97    0.67
  -6  -7   3    4.86    0.75
   5  -7  -3    9.28    1.02
  -5  -7   3    9.19    0.79
   5  -7  -3    7.85    0.64
   5   7  -3   10.58    0.62
  -4  -7   3    0.26    0.15
  -4  -7   3    0.04    0.26
   4  -7  -3    0.24    0.17
   4  -7  -3    0.03    0.23
   4   7  -3   -0.07    0.13
   3  -7  -3    1.32    0.33
  -3  -7   3    1.92    0.39
   3  -7  -3    1.52    0.28
   3  -7  -3    1.57    0.40
  -3  -7   3    1.58    0.28
  -3  -7   3    1.84    0.35
   3   7  -3    1.90    0.42
  -3   7   3    1.57    0.37
  -2  -7   3    6.16    0.45
   2  -7  -3    5.83    0.47
   2  -7  -3    5.47    0.45
  -2  -7   3    5.60    0.49
  -2  -7   3    6.07    0.46
   2  -7  -3    5.31    0.51
   2   7  -3    5.84    0.50
   1  -7  -3   13.30    0.78
  -1  -7   3   13.27    0.73
  -1  -7   3   13.76    0.55
  -1  -7   3   14.00    0.79
   1  -7  -3   13.75    0.66
   1   7  -3   13.89    0.55
   1   7  -3   14.52    0.72
   0  -7   3   26.47    1.04
   0  -7   3   25.92    1.08
   0  -7   3   24.35    1.22
   0  -7  -3   26.17    1.23
   0  -7  -3   26.27    1.00
   0   7  -3   24.33    1.08
   0   7  -3   25.00    1.20
   0   7  -3   25.88    1.03
  -1  -7  -3   26.19    1.08
   1  -7   3   24.66    1.13
   1  -7   3   26.90    1.28
  -1  -7  -3   27.16    1.28
  -1  -7  -3   26.30    0.96
   1  -7   3   25.74    1.05
   1   7   3   26.78    1.19
  -1   7  -3   25.50    1.24
  -1   7  -3   24.77    1.12
   2  -7   3    8.74    0.46
   2  -7   3    7.56    0.61
  -2  -7  -3    7.25    0.62
  -2  -7  -3    7.65    0.57
   2  -7   3    8.66    0.61
   2   7   3    7.98    0.62
  -2   7  -3    8.65    0.58
   3  -7   3    2.94    0.30
  -3  -7  -3    3.26    0.50
  -3  -7  -3    2.85    0.45
   3  -7   3    2.25    0.41
   3  -7   3    2.55    0.48
   3   7   3    2.17    0.47
  -3   7  -3    2.75    0.45
  -4  -7  -3    5.31    0.69
   4  -7   3    4.65    0.68
   4  -7   3    4.04    0.54
  -4  -7  -3    5.02    0.68
   4   7   3    5.48    0.73
  -4   7  -3    5.66    0.74
  -5  -7  -3    1.03    0.36
   5  -7   3   -0.12    0.35
  -5   7  -3    0.27    0.37
   5   7   3    0.18    0.38
   7  -8  -3    0.20    0.43
  -7  -8   3   -0.31    0.44
  -6  -8   3    1.44    0.51
   6  -8  -3    1.55    0.45
   5  -8  -3    2.30    0.55
  -5  -8   3    1.90    0.48
   5  -8  -3    2.76    0.46
   5   8  -3    2.20    0.35
   4  -8  -3    9.68    0.57
  -4  -8   3    8.96    0.74
  -4  -8   3   10.03    0.59
   4  -8  -3    9.05    0.78
   4   8  -3    8.84    0.48
  -3  -8   3   25.42    1.28
  -3  -8   3   27.03    1.30
  -3  -8   3   24.96    1.19
   3  -8  -3   25.77    1.19
   3  -8  -3   27.25    1.34
   3   8  -3   26.61    1.38
  -3   8   3   25.48    1.31
  -2  -8   3    0.47    0.17
  -2  -8   3    0.78    0.21
   2  -8  -3    1.14    0.25
   2  -8  -3    0.95    0.24
  -2  -8   3    0.80    0.27
   2   8  -3    0.88    0.26
  -1  -8   3    5.66    0.45
   1  -8  -3    6.42    0.40
   1  -8  -3    6.00    0.50
  -1  -8   3    5.96    0.29
  -1  -8   3    6.03    0.48
   1   8  -3    5.67    0.42
   1   8  -3    5.07    0.29
   0  -8  -3    1.60    0.18
   0  -8   3    1.57    0.24
   0  -8   3    1.29    0.25
   0  -8   3    1.39    0.30
   0  -8  -3    1.32    0.28
   0   8  -3    1.26    0.21
   0   8  -3    1.28    0.21
   1  -8   3    3.12    0.43
  -1  -8  -3    4.04    0.47
   1  -8   3    4.28    0.44
  -1  -8  -3    4.04    0.32
   1  -8   3    3.67    0.36
  -1  -8  -3    3.44    0.27
   1   8   3    3.11    0.41
  -1   8  -3    3.44    0.34
   2  -8   3    0.75    0.25
  -2  -8  -3    0.83    0.26
   2  -8   3    0.63    0.24
  -2  -8  -3    0.57    0.26
   2  -8   3    0.54    0.18
  -2   8  -3    0.88    0.24
   2   8   3    0.62    0.25
   3  -8   3    0.79    0.28
   3  -8   3    0.21    0.25
   3  -8   3    0.32    0.18
  -3  -8  -3    0.27    0.25
  -3  -8  -3   -0.16    0.26
   3   8   3    0.25    0.30
  -3   8  -3   -0.01    0.23
   4  -8   3    0.81    0.37
  -4  -8  -3    0.63    0.35
  -4  -8  -3    0.86    0.38
   4  -8   3    1.22    0.36
   4   8   3    0.48    0.34
  -4   8  -3    0.68    0.38
   5  -8   3    0.85    0.44
  -5  -8  -3    1.68    0.46
  -5   8  -3   -0.04    0.38
   5   8   3    0.35    0.41
  -7  -9   3    0.41    0.51
   7  -9  -3    0.47    0.46
  -6  -9   3    1.42    0.50
   6  -9  -3    0.21    0.31
  -5  -9   3    0.75    0.36
   4  -9  -3    0.83    0.23
  -4  -9   3    1.05    0.24
   4  -9  -3    1.17    0.37
  -4  -9   3    0.68    0.37
   4   9  -3    1.25    0.20
  -3  -9   3    0.10    0.15
   3  -9  -3    0.28    0.22
  -3  -9   3    0.29    0.27
  -3  -9   3    0.54    0.24
   3  -9  -3    0.12    0.19
   3   9  -3    0.51    0.32
  -3   9   3    0.14    0.28
  -2  -9   3    0.23    0.15
   2  -9  -3    0.09    0.15
   2  -9  -3    0.09    0.15
  -2  -9   3   -0.14    0.17
  -2  -9   3   -0.02    0.12
   2   9  -3    0.06    0.18
  -1  -9   3    0.06    0.13
  -1  -9   3    0.06    0.16
   1  -9  -3    0.04    0.10
  -1  -9   3    0.05    0.07
   1   9  -3    0.04    0.12
   0  -9   3    0.05    0.12
   0  -9  -3    0.04    0.09
   0  -9   3   -0.01    0.13
   0  -9   3    0.02    0.16
   0   9  -3    0.19    0.13
   0   9  -3    0.00    0.11
   1  -9   3    5.00    0.42
   1  -9   3    5.80    0.52
   1  -9   3    4.91    0.38
  -1  -9  -3    5.10    0.48
  -1  -9  -3    5.13    0.38
  -1  -9  -3    5.20    0.34
  -1   9  -3    4.97    0.41
   1   9   3    5.65    0.48
   2  -9   3    0.32    0.15
   2  -9   3    0.34    0.21
  -2  -9  -3    0.07    0.17
  -2  -9  -3   -0.06    0.17
   2  -9   3   -0.04    0.18
   2   9   3    0.67    0.26
  -2   9  -3   -0.09    0.14
   3  -9   3   16.21    1.02
  -3  -9  -3   18.52    1.06
   3  -9   3   17.28    1.03
   3  -9   3   16.95    0.79
  -3  -9  -3   17.00    1.02
  -3   9  -3   17.70    1.06
   3   9   3   17.90    1.08
   4  -9   3    6.71    0.80
  -4  -9  -3    7.06    0.80
   4  -9   3    6.76    0.71
   4   9   3    5.76    0.78
  -4   9  -3    6.74    0.81
  -5  -9  -3    0.67    0.34
   5  -9   3    0.51    0.41
   5   9   3    0.28    0.39
  -5   9  -3    0.33    0.40
   6 -10  -3   -0.11    0.29
  -6 -10   3    0.43    0.40
  -5 -10   3    2.15    0.52
  -4 -10   3    5.67    0.68
   4 -10  -3    5.70    0.46
  -4 -10   3    5.34    0.44
   4 -10  -3    5.12    0.70
   4  10  -3    5.21    0.32
  -3 -10   3   11.39    0.69
  -3 -10   3   11.02    0.77
  -3 -10   3   12.35    0.79
   3 -10  -3   11.64    0.71
   3 -10  -3   11.40    0.79
   3  10  -3   11.21    0.84
  -3  10   3   11.83    0.84
  -2 -10   3    0.83    0.26
  -2 -10   3    0.85    0.23
   2 -10  -3    0.60    0.22
  -2 -10   3    0.49    0.19
   2  10  -3    1.02    0.28
   1 -10  -3   20.44    0.94
  -1 -10   3   21.29    0.76
  -1 -10   3   19.19    0.97
  -1 -10   3   20.24    1.05
   1  10  -3   19.82    0.99
   0 -10   3    4.79    0.39
   0 -10   3    5.05    0.36
   0 -10   3    5.34    0.48
   0 -10  -3    4.82    0.34
   0  10  -3    5.52    0.41
   1 -10   3    7.99    0.50
  -1 -10  -3    7.24    0.47
  -1 -10  -3    7.89    0.43
   1 -10   3    8.64    0.63
   1 -10   3    7.35    0.51
  -1 -10  -3    8.40    0.62
  -1  10  -3    7.96    0.53
   2 -10   3    4.91    0.54
   2 -10   3    3.97    0.39
   2 -10   3    3.41    0.47
  -2 -10  -3    4.19    0.52
  -2 -10  -3    4.03    0.45
  -2  10  -3    3.43    0.45
   2  10   3    4.18    0.54
   3 -10   3    4.98    0.62
   3 -10   3    3.16    0.37
   3 -10   3    3.18    0.48
  -3 -10  -3    4.95    0.60
  -3 -10  -3    3.90    0.53
  -3  10  -3    3.82    0.55
   3  10   3    3.98    0.59
   4 -10   3    0.88    0.34
   4 -10   3    0.90    0.40
  -4 -10  -3    0.41    0.32
  -4  10  -3    0.64    0.41
   4  10   3   -0.10    0.30
   5 -10   3    0.11    0.36
  -5 -10  -3    1.40    0.42
   5  10   3    0.26    0.43
  -5  10  -3    0.38    0.41
  -6 -11   3    0.42    0.40
   6 -11  -3   -0.01    0.31
  -5 -11   3    0.47    0.36
  -4 -11   3    0.74    0.36
  -4 -11   3    0.62    0.21
   4 -11  -3    0.63    0.22
   4 -11  -3    1.05    0.36
   4  11  -3    0.92    0.16
  -3 -11   3    3.72    0.50
  -3 -11   3    2.87    0.38
  -3 -11   3    3.00    0.48
   3 -11  -3    3.95    0.51
   3  11  -3    4.30    0.58
  -3  11   3    4.98    0.59
   2 -11  -3   21.78    1.08
  -2 -11   3   21.62    1.07
  -2 -11   3   19.53    1.04
  -2 -11   3   20.00    1.05
   2  11  -3   21.62    1.11
  -1 -11   3    0.38    0.20
   1 -11  -3    0.88    0.20
  -1 -11   3    0.60    0.12
  -1 -11   3    0.34    0.17
   1  11  -3    0.59    0.21
   0 -11   3    0.38    0.20
   0 -11   3    0.31    0.18
   0 -11   3    0.39    0.16
   0 -11  -3    0.44    0.13
   0  11  -3    0.68    0.19
   1 -11   3    1.87    0.30
   1 -11   3    0.96    0.29
  -1 -11  -3    1.59    0.25
   1 -11   3    1.97    0.30
  -1  11  -3    2.77    0.36
   2 -11   3    1.00    0.24
  -2 -11  -3    0.85    0.29
   2 -11   3    1.28    0.31
  -2 -11  -3    1.04    0.27
   2 -11   3    1.23    0.32
   2  11   3    0.96    0.31
  -2  11  -3    1.10    0.29
   3 -11   3    1.15    0.37
  -3 -11  -3    1.07    0.36
   3 -11   3    1.08    0.35
   3 -11   3    1.52    0.29
  -3  11  -3    1.63    0.41
   3  11   3    1.27    0.39
   4 -11   3    1.58    0.39
  -4 -11  -3    0.90    0.34
   4 -11   3    1.75    0.49
   4  11   3    0.96    0.41
  -4  11  -3    2.03    0.53
  -5 -11  -3    1.12    0.37
   5 -11   3    0.40    0.41
  -5  11  -3    0.28    0.42
   5  11   3    0.09    0.35
   6 -12  -3    0.75    0.39
  -6 -12   3    0.86    0.48
  -5 -12   3    1.87    0.50
   4 -12  -3    0.83    0.35
  -4 -12   3    1.59    0.45
  -4 -12   3    0.89    0.24
   4 -12  -3    1.04    0.28
   3 -12  -3    0.56    0.27
  -3 -12   3    0.98    0.24
  -3 -12   3    0.31    0.24
  -3 -12   3    0.48    0.29
   3  12  -3    0.28    0.29
  -2 -12   3    1.97    0.39
  -2 -12   3    2.65    0.38
   2 -12  -3    2.93    0.40
  -2 -12   3    2.43    0.36
   2  12  -3    2.24    0.40
   1 -12  -3    0.57    0.18
  -1 -12   3    1.00    0.26
  -1 -12   3    0.76    0.13
  -1 -12   3    0.72    0.22
   1  12  -3    0.86    0.23
   0 -12   3   19.83    0.84
   0 -12  -3   19.16    0.89
   0 -12   3   17.87    0.92
   0 -12   3   18.60    1.04
   0  12  -3   20.78    0.98
   1 -12   3    7.61    0.51
   1 -12   3    7.31    0.51
  -1 -12  -3    7.25    0.49
   1 -12   3    6.98    0.60
  -1  12  -3    7.66    0.57
   2 -12   3   21.78    1.12
  -2 -12  -3   20.72    0.82
  -2 -12  -3   20.53    1.16
  -2 -12  -3   21.33    0.80
   2 -12   3   22.23    1.00
   2 -12   3   22.97    1.21
  -2 -12  -3   21.34    1.10
  -2  12  -3   22.57    1.15
   2  12   3   22.95    1.17
   3 -12   3   19.29    1.13
   3 -12   3   20.61    1.18
  -3 -12  -3   19.64    1.14
   3 -12   3   20.93    0.96
  -3  12  -3   21.32    1.21
   3  12   3   19.09    1.16
   4 -12   3    0.13    0.28
  -4 -12  -3    0.67    0.32
   4 -12   3    0.38    0.31
   4  12   3    0.75    0.39
  -4  12  -3    1.10    0.43
   5 -12   3    0.18    0.35
  -5 -12  -3    0.57    0.33
  -5  12  -3    0.74    0.47
   5  12   3    0.68    0.41
  -6 -13   3    1.23    0.52
   6 -13  -3    1.01    0.42
  -5 -13   3    0.63    0.40
  -4 -13   3    3.04    0.41
   4 -13  -3    3.48    0.59
   4 -13  -3    3.29    0.42
  -4 -13   3    3.03    0.56
  -3 -13   3    1.54    0.30
   3 -13  -3    1.64    0.38
  -3 -13   3    1.98    0.41
  -3 -13   3    1.88    0.39
   3  13  -3    2.31    0.47
  -2 -13   3    7.61    0.61
   2 -13  -3    8.15    0.61
  -2 -13   3    8.52    0.60
  -2 -13   3    8.04    0.62
   2  13  -3    8.17    0.65
  -1 -13   3    0.87    0.26
  -1 -13   3    0.45    0.20
   1 -13  -3    1.00    0.23
  -1 -13   3    0.79    0.14
   1  13  -3    0.97    0.24
   0 -13   3    0.40    0.23
   0 -13   3    0.98    0.21
   0 -13   3    0.67    0.24
   0 -13  -3    1.22    0.22
   0  13  -3    1.03    0.23
   1 -13   3   32.94    1.35
  -1 -13  -3   31.58    1.39
   1 -13   3   32.37    1.54
   1 -13   3   32.14    1.35
  -1  13  -3   30.48    1.46
   2 -13   3    2.61    0.43
   2 -13   3    1.76    0.39
  -2 -13  -3    2.83    0.39
  -2 -13  -3    2.51    0.22
   2 -13   3    1.63    0.30
   2  13   3    2.23    0.42
  -2  13  -3    2.30    0.40
  -3 -13  -3   14.97    0.96
   3 -13   3   13.77    0.95
   3 -13   3   15.09    0.80
   3 -13   3   12.88    0.92
   3  13   3   16.14    1.01
  -3  13  -3   14.59    1.01
   4 -13   3   -0.07    0.28
   4 -13   3   -0.24    0.26
  -4 -13  -3    0.16    0.26
  -4  13  -3   -0.33    0.34
   4  13   3    0.24    0.31
   5 -13   3    0.96    0.45
  -5 -13  -3    1.46    0.41
   5  13   3    0.61    0.41
  -5  13  -3    0.59    0.42
   6 -14  -3    0.49    0.39
  -6 -14   3   -0.20    0.37
  -5 -14   3    2.64    0.55
   4 -14  -3    0.04    0.28
  -4 -14   3    0.34    0.19
  -4 -14   3    0.36    0.33
   3 -14  -3    0.61    0.28
  -3 -14   3    0.55    0.22
  -3 -14   3    0.55    0.29
  -3 -14   3    0.33    0.24
   3  14  -3    0.68    0.36
  -2 -14   3   19.56    1.05
  -2 -14   3   20.10    1.05
   2 -14  -3   18.94    1.05
  -2 -14   3   18.53    1.03
   2  14  -3   20.72    1.11
   1 -14  -3    0.26    0.15
  -1 -14   3    0.19    0.10
  -1 -14   3    0.47    0.23
  -1 -14   3    0.17    0.16
   1  14  -3    0.07    0.18
   0 -14   3    0.64    0.24
   0 -14  -3    0.56    0.17
   0 -14   3    0.52    0.18
   0 -14   3    0.91    0.25
   0  14  -3    1.18    0.27
   1 -14   3   16.50    0.84
   1 -14   3   15.79    0.98
  -1 -14  -3   14.78    0.81
   1 -14   3   16.15    0.84
  -1  14  -3   16.05    0.91
   2 -14   3    2.63    0.45
  -2 -14  -3    2.58    0.39
   2 -14   3    2.58    0.38
  -2 -14  -3    2.25    0.24
   2 -14   3    2.00    0.38
  -2  14  -3    2.66    0.43
   3 -14   3   -0.14    0.21
   3 -14   3    0.78    0.36
   3 -14   3    0.07    0.27
  -3 -14  -3    0.14    0.29
   3  14   3    0.14    0.31
  -3  14  -3    0.38    0.27
   4 -14   3    0.57    0.32
   4 -14   3    0.03    0.29
  -4 -14  -3    0.70    0.34
   4  14   3    0.42    0.34
   5 -14   3    0.55    0.40
  -5 -14  -3    1.31    0.38
  -5  14  -3    0.26    0.43
   5  14   3    0.41    0.40
  -6 -15   3   -0.13    0.33
   6 -15  -3    0.08    0.35
  -5 -15   3   -0.20    0.31
  -4 -15   3    0.37    0.21
  -4 -15   3   -0.14    0.30
   4 -15  -3    0.33    0.32
  -3 -15   3    0.87    0.31
   3 -15  -3    0.73    0.29
  -3 -15   3    1.33    0.36
  -3 -15   3    0.38    0.21
   3  15  -3    1.33    0.42
  -2 -15   3    1.51    0.37
  -2 -15   3    1.68    0.33
  -2 -15   3    1.47    0.31
   2 -15  -3    1.89    0.36
   2  15  -3    1.70    0.37
   1 -15  -3    0.03    0.13
  -1 -15   3    0.02    0.13
  -1 -15   3    0.03    0.20
  -1 -15   3    0.24    0.11
   1  15  -3   -0.09    0.16
   0 -15  -3    6.90    0.48
   0 -15   3    6.83    0.58
   0 -15   3    6.24    0.51
   0 -15   3    6.83    0.44
   0  15  -3    6.28    0.56
   1 -15   3    6.35    0.50
   1 -15   3    6.59    0.60
  -1 -15  -3    6.68    0.51
   1 -15   3    5.39    0.47
  -1  15  -3    6.94    0.57
   2 -15   3    2.79    0.40
  -2 -15  -3    2.86    0.42
   2 -15   3    2.65    0.45
  -2 -15  -3    2.12    0.26
   2 -15   3    2.30    0.42
  -2  15  -3    2.41    0.43
   3 -15   3    5.37    0.57
   3 -15   3    5.95    0.73
  -3 -15  -3    6.05    0.60
   3 -15   3    6.72    0.72
   3  15   3    5.36    0.70
   4 -15   3    0.95    0.38
   4 -15   3    1.22    0.44
  -4 -15  -3    2.06    0.50
   4  15   3    0.91    0.40
   5 -15   3   -0.13    0.35
  -5 -15  -3    0.80    0.35
   5  15   3   -0.24    0.37
  -5  15  -3    0.08    0.41
  -6 -16   3    0.04    0.41
   6 -16  -3    0.26    0.38
  -5 -16   3   -0.19    0.32
  -4 -16   3    1.36    0.42
  -4 -16   3    0.76    0.27
   4 -16  -3    1.43    0.43
  -3 -16   3    0.92    0.33
   3 -16  -3    1.13    0.36
  -3 -16   3    0.88    0.27
   2 -16  -3    7.71    0.65
  -2 -16   3    7.96    0.64
  -2 -16   3    6.87    0.71
  -2 -16   3    7.54    0.60
   2  16  -3    7.79    0.66
  -1 -16   3    8.35    0.65
  -1 -16   3    9.66    0.66
  -1 -16   3    9.36    0.43
   1 -16  -3    8.87    0.62
   1  16  -3    8.75    0.66
   0 -16  -3    0.00    0.15
   0 -16   3   -0.04    0.14
   0 -16   3   -0.17    0.16
   0 -16   3   -0.08    0.16
   0  16  -3   -0.14    0.15
   1 -16   3    2.74    0.39
   1 -16   3    3.37    0.48
   1 -16   3    3.48    0.45
  -1 -16  -3    3.45    0.42
  -1  16  -3    3.00    0.44
   2 -16   3   19.03    1.15
   2 -16   3   21.06    1.02
   2 -16   3   19.57    1.08
  -2 -16  -3   19.64    0.82
  -2 -16  -3   18.37    1.06
  -2  16  -3   19.90    1.14
   3 -16   3    7.62    0.72
   3 -16   3    8.45    0.64
  -3 -16  -3    8.58    0.71
   3 -16   3    8.73    0.76
   3  16   3    7.44    0.83
  -4 -16  -3    0.90    0.36
   4 -16   3    0.61    0.36
   4 -16   3    0.41    0.33
   4  16   3    0.15    0.35
   5 -16   3    0.78    0.46
  -5 -16  -3    1.37    0.39
   5  16   3    0.33    0.44
  -5  16  -3    0.14    0.46
  -6 -17   3    1.21    0.53
   6 -17  -3    1.06    0.41
  -5 -17   3    1.00    0.43
  -4 -17   3    0.46    0.23
  -4 -17   3    0.37    0.32
   4 -17  -3    0.33    0.30
  -3 -17   3    1.14    0.39
  -3 -17   3    0.93    0.28
   3 -17  -3    0.98    0.34
  -2 -17   3   10.06    0.76
  -2 -17   3   11.31    0.79
   2 -17  -3   11.02    0.79
   2  17  -3   11.07    0.81
  -1 -17   3    1.17    0.28
   1 -17  -3    0.75    0.25
  -1 -17   3    1.20    0.32
  -1 -17   3    1.24    0.19
   1  17  -3    1.10    0.31
   0 -17   3    0.29    0.15
   0 -17   3    0.12    0.20
   0 -17   3    0.26    0.21
   0 -17  -3    0.30    0.17
   0  17  -3    0.00    0.17
   1 -17   3    2.07    0.42
   1 -17   3    2.01    0.35
   1 -17   3    2.67    0.41
  -1 -17  -3    2.27    0.36
  -1  17  -3    1.82    0.38
   2 -17   3    6.19    0.55
  -2 -17  -3    7.32    0.61
   2 -17   3    7.14    0.72
  -2 -17  -3    7.23    0.44
   2 -17   3    6.16    0.70
  -2  17  -3    6.88    0.76
   3 -17   3   16.29    1.03
   3 -17   3   14.24    1.01
  -3 -17  -3   13.44    0.95
   3 -17   3   14.93    0.88
  -4 -17  -3    1.14    0.34
   4 -17   3   -0.02    0.29
   4 -17   3    0.28    0.35
   4  17   3    0.04    0.33
   5 -17   3    0.27    0.35
  -5 -17  -3    1.20    0.36
   5  17   3   -0.14    0.40
  -6 -18   3    1.55    0.55
   6 -18  -3    1.53    0.52
  -5 -18   3    0.42    0.40
  -4 -18   3    0.46    0.24
   4 -18  -3    0.34    0.33
  -4 -18   3   -0.29    0.31
  -3 -18   3    2.90    0.51
   3 -18  -3    2.90    0.53
  -2 -18   3    8.91    0.73
  -2 -18   3    9.97    0.75
   2 -18  -3   10.32    0.74
   2  18  -3    8.49    0.75
  -1 -18   3    5.89    0.64
  -1 -18   3    5.38    0.53
   1 -18  -3    6.19    0.54
  -1 -18   3    5.28    0.34
   1  18  -3    5.82    0.56
   0 -18   3    3.07    0.46
   0 -18   3    3.71    0.39
   0 -18  -3    3.44    0.44
   0 -18   3    4.08    0.56
   0  18  -3    3.70    0.51
   1 -18   3    0.19    0.19
  -1 -18  -3    0.23    0.17
   1 -18   3   -0.23    0.18
   1 -18   3    0.35    0.23
  -1  18  -3    0.20    0.23
   2 -18   3    6.57    0.75
  -2 -18  -3    7.68    0.64
   2 -18   3    6.87    0.72
   2 -18   3    8.47    0.63
  -2 -18  -3    7.72    0.48
  -2  18  -3    8.12    0.85
   3 -18   3    4.95    0.67
   3 -18   3    4.38    0.63
  -3 -18  -3    4.86    0.62
   3 -18   3    3.11    0.50
   4 -18   3    0.40    0.34
   4 -18   3   -0.07    0.31
   4 -18   3    0.36    0.34
  -4 -18  -3    0.14    0.26
   4  18   3    1.02    0.46
   5 -18   3    0.58    0.39
  -5 -18  -3    0.90    0.35
   5  18   3   -0.26    0.35
  -6 -19   3    1.30    0.53
   6 -19  -3    0.17    0.41
  -5 -19   3   -0.36    0.34
  -4 -19   3    1.19    0.32
  -4 -19   3    0.89    0.40
   4 -19  -3    2.17    0.51
   3 -19  -3    0.11    0.27
  -3 -19   3    0.52    0.34
  -2 -19   3    0.67    0.33
   2 -19  -3    0.53    0.28
   2  19  -3    0.98    0.34
  -1 -19   3    2.74    0.43
   1 -19  -3    4.11    0.51
  -1 -19   3    2.36    0.27
  -1 -19   3    3.27    0.50
   1  19  -3    3.42    0.51
   0 -19  -3    0.26    0.18
   0 -19   3    0.42    0.20
   0 -19   3    0.59    0.28
   0 -19   3    0.50    0.26
   0  19  -3    0.31    0.24
   1 -19   3    0.48    0.24
   1 -19   3    0.64    0.26
   1 -19   3    0.73    0.30
  -1 -19  -3    0.80    0.26
  -1  19  -3    1.04    0.32
   2 -19   3   18.28    1.15
   2 -19   3   16.64    1.00
  -2 -19  -3   16.22    0.79
  -2 -19  -3   17.24    1.02
   2 -19   3   17.25    0.97
   3 -19   3   17.68    1.01
  -3 -19  -3   16.95    1.13
   3 -19   3   18.83    1.16
   3 -19   3   19.36    1.21
  -4 -19  -3    0.29    0.26
   4 -19   3   -0.11    0.29
   4 -19   3    0.59    0.37
  -5 -19  -3    1.15    0.40
   5 -19   3    0.45    0.42
   5  19   3    0.68    0.45
  -6 -20   3    0.14    0.46
   6 -20  -3   -0.07    0.35
  -5 -20   3   -0.08    0.37
   4 -20  -3    1.09    0.41
  -4 -20   3    0.66    0.27
  -4 -20   3    1.31    0.43
  -3 -20   3    4.62    0.66
   3 -20  -3    6.26    0.79
   2 -20  -3    4.88    0.62
  -2 -20   3    4.44    0.61
   1 -20  -3   13.56    0.86
  -1 -20   3   13.09    0.89
  -1 -20   3   13.01    0.62
  -1 -20   3   14.20    0.90
   1  20  -3   13.90    0.93
   0 -20  -3    4.84    0.55
   0 -20   3    4.25    0.44
   0 -20   3    4.16    0.55
   0  20  -3    3.95    0.55
   1 -20   3   -0.14    0.21
  -1 -20  -3   -0.10    0.16
   1 -20   3   -0.05    0.17
   1 -20   3    0.24    0.25
  -1  20  -3   -0.09    0.21
  -2 -20  -3    0.86    0.23
   2 -20   3    0.33    0.30
  -2 -20  -3    0.83    0.33
   2 -20   3    0.20    0.26
   2 -20   3    0.39    0.26
   3 -20   3    3.53    0.53
   3 -20   3    4.27    0.64
   3 -20   3    3.44    0.60
  -3 -20  -3    4.51    0.64
   4 -20   3    0.30    0.38
   4 -20   3    0.38    0.34
  -4 -20  -3    0.81    0.31
  -5 -20  -3    0.98    0.38
   5 -20   3    0.16    0.41
   6 -21  -3    0.11    0.41
  -6 -21   3    0.35    0.50
  -5 -21   3    0.69    0.44
   4 -21  -3    0.15    0.31
  -4 -21   3   -0.15    0.30
   3 -21  -3    2.67    0.54
  -3 -21   3    2.56    0.54
   2 -21  -3    1.78    0.43
  -2 -21   3    2.10    0.49
  -1 -21   3    0.53    0.18
  -1 -21   3    0.98    0.34
   1 -21  -3    0.40    0.24
   1  21  -3    0.80    0.30
   0 -21  -3    1.47    0.32
   0 -21   3    1.26    0.27
   0 -21   3    1.61    0.37
   0  21  -3    1.45    0.37
   1 -21   3    0.55    0.26
   1 -21   3    0.49    0.28
   1 -21   3    0.66    0.30
  -1 -21  -3    0.93    0.30
  -1  21  -3    0.65    0.30
   2 -21   3    8.76    0.70
  -2 -21  -3    9.63    0.77
  -2 -21  -3    8.27    0.55
   2 -21   3    8.74    0.79
   2 -21   3    7.75    0.67
   3 -21   3    4.33    0.60
   3 -21   3    4.28    0.66
  -3 -21  -3    4.69    0.66
   3 -21   3    3.98    0.64
  -4 -21  -3    1.21    0.42
   4 -21   3    0.22    0.33
   4 -21   3    0.86    0.42
  -6 -22   3    1.32    0.57
   6 -22  -3    0.11    0.39
  -5 -22   3    0.06    0.38
  -4 -22   3   -0.09    0.30
   3 -22  -3   21.47    1.38
  -3 -22   3   24.42    1.38
   2 -22  -3  170.16    6.46
  -2 -22   3  165.39    5.98
  -1 -22   3   65.98    2.65
  -1 -22   3   64.10    2.29
   1 -22  -3   65.17    2.77
   0 -22  -3    0.86    0.28
   0 -22   3    1.00    0.26
   0 -22   3    0.55    0.29
   0  22  -3    0.69    0.32
  -1 -22  -3    0.06    0.20
   1 -22   3    0.55    0.30
   1 -22   3    0.64    0.34
   1 -22   3    0.52    0.25
   2 -22   3   -0.21    0.23
  -2 -22  -3    0.16    0.19
   2 -22   3   -0.08    0.26
  -2 -22  -3    0.36    0.26
   2 -22   3    0.40    0.30
   3 -22   3    0.97    0.41
   3 -22   3    0.24    0.33
  -3 -22  -3    0.50    0.31
   3 -22   3    1.00    0.41
   4 -22   3    0.09    0.36
   4 -22   3    0.30    0.36
  -4 -22  -3    0.17    0.25
  -5 -23   3   -0.14    0.40
  -4 -23   3    0.04    0.30
  -3 -23   3    0.15    0.34
   3 -23  -3   -0.27    0.29
  -2 -23   3    7.22    0.86
   2 -23  -3   12.68    0.96
  -1 -23   3    4.73    0.63
   1 -23  -3    3.44    0.54
  -1 -23   3    4.16    0.36
   0 -23   3    0.19    0.24
   0 -23  -3    0.54    0.25
   0 -23   3    0.14    0.18
   1 -23   3    0.23    0.26
   1 -23   3    0.06    0.25
  -1 -23  -3    0.12    0.21
   1 -23   3    0.15    0.22
  -2 -23  -3    0.43    0.23
   2 -23   3    0.00    0.24
  -2 -23  -3    0.26    0.26
   2 -23   3    0.48    0.34
   2 -23   3    0.99    0.38
   3 -23   3    0.24    0.32
  -3 -23  -3    0.68    0.32
   3 -23   3    0.37    0.31
   3 -23   3    0.75    0.39
   4 -23   3    0.04    0.34
  -4 -23  -3    0.77    0.33
   4 -23   3    0.05    0.36
  -5 -24   3    0.04    0.40
  -4 -24   3    0.18    0.34
   3 -24  -3    4.01    0.67
  -3 -24   3    3.43    0.65
   2 -24  -3   21.40    1.31
  -2 -24   3   21.71    1.30
  -1 -24   3    0.39    0.20
   1 -24  -3    0.52    0.29
  -1 -24   3    0.42    0.32
   0 -24   3    5.31    0.46
   0 -24  -3    6.14    0.71
   0 -24   3    6.45    0.72
   1 -24   3    0.13    0.21
  -1 -24  -3    0.27    0.25
   1 -24   3    0.43    0.30
   1 -24   3    0.22    0.28
  -2 -24  -3    3.90    0.63
   2 -24   3    3.57    0.63
  -2 -24  -3    3.32    0.44
   2 -24   3    3.72    0.57
   2 -24   3    3.94    0.58
   3 -24   3    0.30    0.34
   3 -24   3    1.49    0.45
  -3 -24  -3    0.59    0.36
   3 -24   3    0.95    0.42
   4 -24   3    0.04    0.36
  -4 -24  -3    0.60    0.36
   4 -24   3    0.31    0.39
  -5 -25   3    0.14    0.44
  -4 -25   3   -0.21    0.33
  -3 -25   3    1.09    0.45
   3 -25  -3    0.75    0.38
  -2 -25   3   -0.03    0.32
   2 -25  -3    0.35    0.30
  -1 -25   3    4.37    0.39
  -1 -25   3    4.84    0.65
   1 -25  -3    5.16    0.67
   0 -25  -3    2.29    0.46
   0 -25   3    0.96    0.37
   0 -25   3    1.54    0.32
   1 -25   3    0.30    0.25
   1 -25   3    0.06    0.29
  -1 -25  -3   -0.10    0.22
  -2 -25  -3    4.35    0.52
   2 -25   3    4.58    0.65
  -2 -25  -3    5.59    0.72
   2 -25   3    5.02    0.66
   2 -25   3    4.46    0.69
   3 -25   3    4.13    0.72
  -3 -25  -3    4.35    0.69
   3 -25   3    3.10    0.62
   3 -25   3    3.67    0.59
  -4 -25  -3    0.86    0.38
   4 -25   3    0.71    0.47
   4 -25   3    0.70    0.42
  -5 -26   3    0.03    0.43
  -4 -26   3    0.12    0.34
  -3 -26   3    1.88    0.51
   3 -26  -3    1.15    0.43
  -2 -26   3    1.08    0.44
   2 -26  -3    0.47    0.34
   1 -26  -3    4.34    0.65
  -1 -26   3    3.88    0.41
  -1 -26   3    3.06    0.56
   0 -26   3    0.88    0.37
   0 -26   3    0.97    0.29
   0 -26  -3    1.04    0.35
   1 -26   3    0.40    0.25
  -1 -26  -3    0.44    0.25
  -1 -26  -3   -0.02    0.23
   1 -26   3    0.35    0.30
   2 -26   3    1.29    0.41
  -2 -26  -3    0.67    0.27
  -2 -26  -3    1.61    0.44
   2 -26   3    0.73    0.36
   2 -26   3    0.83    0.42
   3 -26   3    0.86    0.45
   3 -26   3    1.08    0.44
   3 -26   3    0.81    0.41
  -3 -26  -3    0.88    0.38
   4 -26   3    0.31    0.41
   4 -26   3    0.20    0.40
  -4 -26  -3    1.20    0.42
  -5 -27   3    0.79    0.49
  -4 -27   3    0.28    0.38
  -3 -27   3    1.02    0.44
   3 -27  -3    1.59    0.49
  -2 -27   3   -0.07    0.31
   2 -27  -3    0.24    0.29
  -1 -27   3    2.22    0.33
   1 -27  -3    2.55    0.50
  -1 -27   3    1.56    0.47
   0 -27   3    1.00    0.29
   0 -27   3    0.63    0.35
   0 -27  -3    0.76    0.33
  -1 -27  -3    0.01    0.24
  -1 -27  -3    0.03    0.23
   1 -27   3   -0.15    0.23
   1 -27   3    0.06    0.26
   2 -27   3    1.64    0.46
  -2 -27  -3    1.66    0.38
  -2 -27  -3    0.84    0.36
   2 -27   3    1.77    0.53
   2 -27   3    1.80    0.48
  -3 -27  -3    2.20    0.54
   3 -27   3    2.98    0.56
   3 -27   3    3.69    0.65
   4 -27   3    0.10    0.43
   4 -27   3    0.01    0.40
  -4 -27  -3    0.85    0.42
  -5 -28   3   -0.15    0.43
  -4 -28   3   -0.01    0.36
  -3 -28   3    0.48    0.38
  -2 -28   3   -0.14    0.30
   2 -28  -3    0.10    0.28
  -1 -28   3    2.14    0.54
   1 -28  -3    3.40    0.60
   0 -28   3    0.00    0.26
   0 -28  -3    0.45    0.32
   0 -28   3   -0.12    0.21
  -1 -28  -3    0.80    0.36
  -1 -28  -3    0.34    0.27
   1 -28   3    0.90    0.38
   1 -28   3    0.78    0.32
   2 -28   3    9.87    0.85
  -2 -28  -3    9.50    0.90
   2 -28   3   10.64    1.00
   2 -28   3   10.31    0.84
  -2 -28  -3   10.32    0.72
   3 -28   3    2.02    0.54
  -3 -28  -3    2.22    0.55
   3 -28   3    2.55    0.55
  -4 -29   3    0.25    0.41
  -3 -29   3    0.85    0.46
   2 -29  -3    0.91    0.39
  -2 -29   3    0.69    0.43
   1 -29  -3    0.21    0.29
  -1 -29   3    0.24    0.30
   0 -29  -3    0.01    0.27
   0 -29   3   -0.18    0.20
   0 -29   3    0.11    0.28
  -1 -29  -3   -0.03    0.28
   1 -29   3   -0.03    0.27
  -1 -29  -3   -0.01    0.27
   1 -29   3    0.09    0.25
   2 -29   3    0.79    0.39
   2 -29   3    1.43    0.44
  -2 -29  -3    1.00    0.34
  -2 -29  -3    1.48    0.47
   3 -29   3    0.55    0.43
  -3 -29  -3    1.80    0.47
   3 -29   3    1.69    0.50
  -4 -30   3    0.10    0.39
  -3 -30   3    0.21    0.41
  -2 -30   3   -0.03    0.32
   2 -30  -3    0.10    0.33
   1 -30  -3    0.04    0.28
  -1 -30   3    0.49    0.37
   0 -30  -3    0.04    0.29
   0 -30   3    0.01    0.31
   0 -30   3    0.32    0.25
   1 -30   3    1.27    0.42
  -1 -30  -3    1.15    0.42
  -1 -30  -3    0.82    0.31
   1 -30   3    1.04    0.38
   2 -30   3    0.00    0.32
   2 -30   3   -0.37    0.30
  -2 -30  -3   -0.08    0.31
   3 -30   3    0.03    0.38
   3 -30   3    0.31    0.35
  -3 -30  -3    0.85    0.43
  -4 -31   3    0.63    0.45
  -3 -31   3    2.34    0.62
  -2 -31   3   -0.01    0.37
   2 -31  -3    0.13    0.34
  -1 -31   3    0.80    0.40
   1 -31  -3    0.58    0.35
   0 -31  -3   -0.04    0.26
   0 -31   3   -0.08    0.31
   0 -31   3    0.04    0.24
  -1 -31  -3    0.88    0.38
   1 -31   3    0.71    0.36
   1 -31   3    0.53    0.35
  -1 -31  -3    0.41    0.33
  -2 -31  -3    0.19    0.32
   2 -31   3    0.08    0.35
   2 -31   3    0.31    0.36
   3 -31   3    0.07    0.39
   3 -31   3    0.47    0.44
  -3 -31  -3    0.34    0.38
  -4 -32   3   -0.07    0.38
  -3 -32   3    0.85    0.48
  -2 -32   3    0.01    0.35
  -1 -32   3   -0.05    0.32
   1 -32  -3   -0.05    0.30
   0 -32   3    0.01    0.23
   0 -32   3   -0.06    0.30
   0 -32  -3    0.14    0.31
   1 -32   3    4.09    0.59
  -1 -32  -3    4.12    0.63
   1 -32   3    3.11    0.60
  -1 -32  -3    4.21    0.72
  -2 -32  -3    7.85    1.01
   2 -32   3    5.35    0.79
   2 -32   3    6.72    0.85
   3 -32   3   -0.08    0.37
  -3 -32  -3    0.98    0.47
   3 -32   3    0.03    0.36
  -3 -33   3    0.26    0.45
  -2 -33   3    0.17    0.40
   1 -33  -3    0.15    0.32
  -1 -33   3    0.41    0.39
   0 -33   3   -0.20    0.27
   0 -33  -3    0.01    0.34
   1 -33   3    1.37    0.47
  -1 -33  -3    0.87    0.37
  -1 -33  -3    0.46    0.37
   1 -33   3    0.55    0.35
   2 -33   3    0.32    0.38
   2 -33   3    0.36    0.39
  -2 -33  -3    0.51    0.41
  -3 -34   3   -0.16    0.42
  -2 -34   3   -0.14    0.36
  -1 -34   3    0.60    0.43
   0 -34   3    0.60    0.40
   0 -34  -3    0.60    0.41
   1 -34   3    0.38    0.36
   1 -34   3    0.11    0.33
  -1 -34  -3    0.36    0.36
  -1 -34  -3    0.09    0.26
   2 -34   3    0.16    0.42
   2 -34   3    0.00    0.37
  -2 -34  -3    0.18    0.38
  -3 -35   3    0.16    0.47
  -2 -35   3    0.03    0.43
  -1 -35   3    0.21    0.38
   0 -35  -3    0.20    0.38
   0 -35   3   -0.19    0.32
  -1 -35  -3    0.35    0.32
   1 -35   3    0.15    0.40
   1 -35   3    0.17    0.37
   2 -35   3    0.25    0.38
   2 -35   3   -0.11    0.39
  -2 -36   3    0.15    0.40
  -1 -36   3    0.45    0.42
   0 -36  -3    0.32    0.39
   0 -36   3    0.30    0.41
  -1 -36  -3    0.02    0.34
   1 -36   3    0.55    0.42
  -2 -37   3    0.49    0.47
  -1 -37   3    0.86    0.52
   0 -37   3    0.15    0.39
   0 -37  -3    0.06    0.40
  -1 -37  -3   -0.07    0.32
   1 -37   3    0.61    0.44
  -1 -38   3    0.62    0.47
   0 -38  -3    0.27    0.40
   0 -38   3   -0.36    0.36
   5   0  -4   -0.08    0.22
  -5   0   4   -0.04    0.36
   4   0  -4   10.25    0.65
  -4   0   4    9.79    0.82
   4   0  -4   10.14    0.95
   3   0  -4    0.14    0.32
  -3   0   4    0.07    0.26
  -3   0   4    0.04    0.14
   3   0  -4    0.02    0.19
   3   0  -4   -0.03    0.16
  -2   0   4    3.74    0.48
   2   0  -4    4.27    0.42
   2   0  -4    4.20    0.47
   2   0  -4    3.17    0.44
  -2   0   4    3.74    0.46
  -1   0   4   46.31    1.80
   1   0  -4   43.52    1.77
   1   0  -4   44.95    1.77
  -1   0   4   46.72    1.99
   1   0  -4   48.89    2.02
   0   0   4   10.81    0.76
   0   0   4   11.03    0.64
   0   0   4   11.28    0.62
   0   0  -4   10.81    0.75
  -1   0  -4   13.26    0.86
   1   0   4   12.04    0.59
   1   0   4   11.93    0.82
   1   0   4   13.01    0.77
   2   0   4    3.74    0.54
  -2   0  -4    4.41    0.42
  -2   0  -4    4.19    0.46
  -3   0  -4    6.54    0.65
  -3   0  -4    7.53    0.69
   3   0   4    6.88    0.79
  -4   0  -4    2.70    0.54
   4   0   4    1.61    0.50
   5   0   4    0.25    0.44
  -5   0  -4    0.45    0.38
  -6  -1   4    0.70    0.44
  -5  -1   4    0.24    0.36
   5  -1  -4    0.15    0.22
   5   1  -4    0.34    0.25
  -5   1   4    0.05    0.34
  -4  -1   4    1.10    0.42
   4  -1  -4    2.39    0.49
   4  -1  -4    2.13    0.34
   4  -1  -4    2.63    0.59
   4   1  -4    1.52    0.51
  -4   1   4    2.21    0.51
   3  -1  -4    0.92    0.37
   3  -1  -4    0.80    0.25
   3  -1  -4    0.49    0.26
  -3  -1   4    0.83    0.23
  -3  -1   4    0.41    0.31
   3   1  -4    0.67    0.34
   3   1  -4    1.09    0.29
   3   1  -4    0.57    0.22
  -3   1   4    0.29    0.30
  -2  -1   4    0.23    0.23
   2  -1  -4   -0.04    0.16
  -2  -1   4    0.07    0.16
   2  -1  -4   -0.41    0.20
   2  -1  -4   -0.04    0.18
  -2   1   4   -0.05    0.16
   2   1  -4    0.18    0.13
   2   1  -4   -0.11    0.15
   2   1  -4   -0.12    0.21
   2   1  -4    0.05    0.19
  -2   1   4    0.44    0.25
  -1  -1   4   10.51    0.67
  -1  -1   4   10.68    0.75
   1  -1  -4   11.37    0.76
   1  -1  -4    9.55    0.53
   1  -1  -4    9.59    0.55
  -1   1   4   10.31    0.73
   1   1  -4    9.90    0.54
   1   1  -4    9.17    0.53
   1   1  -4   10.41    0.73
  -1   1   4   10.73    0.67
   0  -1   4   17.58    0.82
   0  -1   4   16.90    0.98
   0  -1  -4   15.25    0.95
   0  -1   4   17.11    0.84
   0   1  -4   16.65    0.97
   0   1   4   16.59    0.80
   0   1   4   16.06    0.97
   0   1   4   17.09    0.85
  -1  -1  -4    1.24    0.18
   1  -1   4    0.91    0.31
   1  -1   4    1.43    0.29
  -1  -1  -4    0.55    0.26
   1  -1   4    0.90    0.19
   1   1   4    0.55    0.17
  -1   1  -4    0.55    0.26
   1   1   4    1.16    0.29
   1   1   4    0.85    0.30
  -1   1  -4    0.68    0.13
   2  -1   4    6.22    0.67
   2  -1   4    6.09    0.67
  -2  -1  -4    5.64    0.46
  -2  -1  -4    5.55    0.53
  -2   1  -4    5.54    0.46
   2   1   4    6.17    0.67
  -3  -1  -4   14.22    0.94
   3  -1   4   17.43    1.06
  -3  -1  -4   14.60    0.96
  -3   1  -4   15.63    0.95
   3   1   4   15.21    1.02
  -3   1  -4   15.25    0.97
  -4  -1  -4    0.10    0.32
  -4  -1  -4    0.47    0.31
   4  -1   4    0.27    0.32
  -4   1  -4    0.54    0.37
   4   1   4    0.12    0.33
  -5  -1  -4    1.13    0.43
   5  -1   4    0.35    0.43
   5   1   4    0.19    0.44
  -5   1  -4    0.57    0.39
  -6  -2   4    2.17    0.58
  -5  -2   4    0.82    0.43
   5  -2  -4    0.04    0.22
  -5   2   4    0.45    0.39
   5   2  -4   -0.07    0.22
   4  -2  -4    1.05    0.50
   4  -2  -4    1.16    0.41
   4  -2  -4    1.09    0.27
  -4  -2   4    0.76    0.40
   4   2  -4    1.05    0.23
  -4   2   4    0.82    0.42
   3  -2  -4   -0.04    0.19
  -3  -2   4    0.16    0.16
   3  -2  -4    0.08    0.18
   3  -2  -4   -0.10    0.30
  -3  -2   4   -0.21    0.24
   3   2  -4   -0.11    0.17
  -3   2   4    0.18    0.29
   3   2  -4    0.16    0.31
   2  -2  -4    0.82    0.30
   2  -2  -4    1.09    0.29
  -2  -2   4    1.04    0.28
  -2  -2   4    1.52    0.34
   2  -2  -4    1.06    0.25
  -2   2   4    1.92    0.37
   2   2  -4    0.95    0.30
   2   2  -4    0.97    0.29
   2   2  -4    1.44    0.22
   1  -2  -4   -0.07    0.16
  -1  -2   4    0.57    0.27
  -1  -2   4    0.47    0.27
   1  -2  -4    0.01    0.23
   1  -2  -4   -0.24    0.18
  -1   2   4    0.44    0.24
   1   2  -4   -0.03    0.22
   1   2  -4    0.79    0.18
  -1   2   4    0.48    0.26
   0  -2   4    1.54    0.28
   0  -2   4    1.65    0.36
   0  -2   4    1.46    0.26
   0  -2  -4    1.18    0.28
   0   2   4    1.40    0.27
   0   2   4    1.20    0.30
   0   2  -4    1.31    0.32
   0   2  -4    1.58    0.16
   0   2   4    1.38    0.26
   1  -2   4    0.17    0.15
  -1  -2  -4    0.38    0.13
   1  -2   4    0.26    0.24
  -1  -2  -4    0.29    0.20
   1  -2   4    0.34    0.20
  -1   2  -4    0.28    0.12
   1   2   4    0.26    0.18
  -1   2  -4   -0.14    0.17
   1   2   4    0.15    0.15
   2  -2   4    6.36    0.69
  -2  -2  -4    6.36    0.48
   2  -2   4    5.74    0.66
   2  -2   4    6.17    0.34
  -2  -2  -4    6.04    0.55
  -2   2  -4    5.98    0.48
   2   2   4    8.47    0.66
   3  -2   4    1.50    0.40
  -3  -2  -4   -0.05    0.35
  -3  -2  -4   -0.31    0.28
  -3   2  -4   -0.11    0.32
  -3   2  -4    0.88    0.31
   3   2   4    1.06    0.36
  -4  -2  -4    1.19    0.38
   4  -2   4    0.38    0.33
  -4  -2  -4    1.08    0.42
   4   2   4    1.99    0.50
  -4   2  -4    1.12    0.43
  -5  -2  -4    0.46    0.33
   5  -2   4    0.06    0.40
  -5   2  -4    0.37    0.37
   5   2   4    0.27    0.45
   6  -3  -4    0.86    0.39
  -6  -3   4    0.48    0.47
   5  -3  -4   -0.10    0.21
  -5  -3   4    0.15    0.36
   5  -3  -4    0.11    0.32
   4  -3  -4    0.31    0.43
  -4  -3   4    0.30    0.18
  -4  -3   4    0.03    0.33
   4  -3  -4    0.02    0.19
   4  -3  -4    0.45    0.32
  -4   3   4    0.26    0.36
   4   3  -4    0.68    0.20
   3  -3  -4    0.14    0.19
  -3  -3   4    0.23    0.17
  -3  -3   4    0.34    0.28
   3  -3  -4    0.44    0.25
   3  -3  -4    0.03    0.32
   3   3  -4    0.29    0.21
  -3   3   4    0.37    0.30
   3   3  -4    0.30    0.32
   2  -3  -4   19.17    0.96
   2  -3  -4   19.20    1.00
   2  -3  -4   19.68    1.04
  -2  -3   4   17.40    0.99
  -2  -3   4   18.65    1.03
  -2   3   4   19.43    1.01
   2   3  -4   18.69    1.00
   2   3  -4   18.50    1.03
   2   3  -4   20.94    0.81
  -1  -3   4   44.60    1.92
  -1  -3   4   43.53    1.74
   1  -3  -4   40.66    1.69
   1  -3  -4   40.39    1.67
   1  -3  -4   43.65    1.90
   1   3  -4   43.03    1.71
   1   3  -4   46.89    1.63
   1   3  -4   44.76    1.91
  -1   3   4   44.02    1.74
   0  -3   4    1.46    0.27
   0  -3  -4    2.06    0.36
   0  -3   4    1.04    0.30
   0  -3   4    1.19    0.26
   0   3   4    1.62    0.29
   0   3  -4    1.60    0.18
   0   3  -4    1.06    0.30
   0   3   4    1.83    0.29
   1  -3   4    0.96    0.31
   1  -3   4    0.61    0.23
   1  -3   4    0.78    0.20
  -1  -3  -4    1.38    0.33
  -1  -3  -4    0.94    0.17
   1   3   4    0.71    0.24
  -1   3  -4    1.06    0.17
  -1   3  -4    0.74    0.27
  -2  -3  -4    0.81    0.33
   2  -3   4    1.24    0.19
  -2  -3  -4    1.27    0.27
   2  -3   4    0.88    0.32
   2  -3   4    1.18    0.36
   2   3   4    2.16    0.42
  -2   3  -4    0.81    0.24
   3  -3   4   10.36    0.82
   3  -3   4   10.03    0.80
  -3  -3  -4    9.77    0.78
  -3  -3  -4    9.65    0.74
  -3   3  -4   10.05    0.75
  -3   3  -4    9.89    0.77
   3   3   4   11.81    0.87
  -4  -3  -4    0.45    0.36
   4  -3   4    0.57    0.36
  -4  -3  -4    0.76    0.33
   4   3   4    0.31    0.35
  -4   3  -4    1.34    0.43
   5  -3   4   -0.03    0.38
  -5  -3  -4    0.69    0.36
  -5   3  -4    0.74    0.39
   5   3   4    0.39    0.41
  -6  -4   4   -0.15    0.41
   6  -4  -4   -0.10    0.29
   5  -4  -4    0.26    0.35
   5  -4  -4    0.94    0.30
  -5  -4   4    1.08    0.45
   4  -4  -4    3.92    0.60
  -4  -4   4    4.53    0.48
   4  -4  -4    4.15    0.46
  -4  -4   4    3.75    0.60
   4  -4  -4    3.68    0.67
  -4   4   4    4.19    0.64
   4   4  -4    4.08    0.33
   3  -4  -4    7.67    0.74
   3  -4  -4    7.36    0.57
  -3  -4   4    6.43    0.53
   3  -4  -4    6.81    0.61
  -3  -4   4    7.29    0.64
  -3   4   4    6.95    0.72
   3   4  -4    7.35    0.69
   2  -4  -4    2.90    0.44
  -2  -4   4    2.40    0.39
   2  -4  -4    2.71    0.43
   2  -4  -4    2.56    0.36
  -2  -4   4    2.68    0.43
   2   4  -4    2.38    0.38
  -2   4   4    2.92    0.46
   2   4  -4    3.27    0.26
   2   4  -4    2.76    0.42
   1  -4  -4   13.94    0.70
  -1  -4   4   15.04    0.84
   1  -4  -4   15.42    0.93
   1  -4  -4   13.53    0.74
  -1  -4   4   13.74    0.89
  -1   4   4   16.35    0.84
   1   4  -4   14.79    0.93
   1   4  -4   15.19    0.73
   1   4  -4   15.50    0.71
   0  -4   4    2.35    0.33
   0  -4   4    2.70    0.36
   0  -4   4    2.30    0.42
   0  -4  -4    2.80    0.42
   0   4  -4    2.23    0.40
   0   4   4    3.03    0.36
   0   4  -4    2.32    0.22
  -1  -4  -4    2.02    0.38
   1  -4   4    1.52    0.25
  -1  -4  -4    1.55    0.20
   1  -4   4    2.08    0.35
   1  -4   4    1.75    0.38
  -1   4  -4    2.31    0.40
   1   4   4    1.63    0.33
  -1   4  -4    1.66    0.23
   2  -4   4   13.74    0.60
  -2  -4  -4   12.00    0.69
   2  -4   4   13.58    0.91
  -2  -4  -4   10.69    0.75
   2  -4   4   11.86    0.82
   2   4   4   12.41    0.86
  -2   4  -4   13.30    0.76
   3  -4   4    2.25    0.46
   3  -4   4    3.16    0.55
  -3  -4  -4    1.81    0.43
  -3  -4  -4    2.12    0.49
  -3   4  -4    2.65    0.48
   3   4   4    2.45    0.52
  -3   4  -4    2.38    0.42
  -4  -4  -4    0.49    0.30
   4  -4   4    0.22    0.33
  -4  -4  -4    0.72    0.38
  -4   4  -4    0.65    0.39
   4   4   4    0.79    0.44
  -5  -4  -4    1.23    0.39
   5  -4   4    0.43    0.40
  -5   4  -4    0.62    0.37
   5   4   4    0.27    0.44
   6  -5  -4    0.23    0.34
  -6  -5   4    0.04    0.42
  -5  -5   4    0.56    0.42
   5  -5  -4    1.46    0.48
  -4  -5   4   -0.11    0.28
  -4  -5   4    0.05    0.17
   4  -5  -4   -0.05    0.25
   4  -5  -4   -0.01    0.19
   4   5  -4    0.04    0.15
  -3  -5   4    5.41    0.49
  -3  -5   4    5.59    0.64
   3  -5  -4    4.85    0.51
   3  -5  -4    5.53    0.66
   3  -5  -4    4.76    0.57
  -3   5   4    4.65    0.61
   3   5  -4    4.83    0.62
   3   5  -4    4.97    0.30
   2  -5  -4    6.70    0.59
  -2  -5   4    6.00    0.54
   2  -5  -4    6.53    0.60
  -2  -5   4    6.36    0.64
   2  -5  -4    5.77    0.50
   2   5  -4    6.29    0.55
   2   5  -4    6.22    0.36
   2   5  -4    6.29    0.54
  -2   5   4    7.13    0.68
  -1  -5   4   52.38    2.02
   1  -5  -4   55.14    2.23
  -1  -5   4   49.37    2.18
   1  -5  -4   50.66    1.99
   1  -5  -4   50.54    1.96
   1   5  -4   52.18    1.85
   1   5  -4   48.77    2.01
   1   5  -4   52.28    2.18
  -1   5   4   50.40    2.00
   0  -5   4    0.06    0.20
   0  -5  -4   -0.15    0.15
   0  -5   4    0.41    0.18
   0  -5   4   -0.05    0.14
   0   5  -4   -0.08    0.16
   0   5  -4    0.14    0.11
   1  -5   4    0.86    0.22
  -1  -5  -4    0.67    0.15
  -1  -5  -4    0.57    0.25
   1  -5   4    0.83    0.24
   1  -5   4    0.58    0.26
  -1   5  -4    0.56    0.15
  -1   5  -4    0.17    0.19
   1   5   4    0.39    0.22
   2  -5   4   26.35    1.38
   2  -5   4   30.46    1.53
  -2  -5  -4   27.98    1.31
   2  -5   4   28.22    1.12
  -2   5  -4   28.96    1.34
   2   5   4   32.95    1.49
   3  -5   4    5.25    0.68
  -3  -5  -4    4.61    0.60
  -3  -5  -4    4.91    0.58
   3  -5   4    4.60    0.62
  -3   5  -4    5.30    0.61
  -3   5  -4    4.89    0.59
   3   5   4    4.32    0.65
  -4  -5  -4    0.46    0.34
   4  -5   4   -0.11    0.30
   4   5   4    0.05    0.35
  -4   5  -4    0.25    0.35
   5  -5   4    0.73    0.43
  -5  -5  -4    1.10    0.37
  -5   5  -4    0.33    0.38
   5   5   4    0.31    0.43
  -6  -6   4    0.46    0.47
   6  -6  -4    0.97    0.41
  -5  -6   4    0.57    0.44
   5  -6  -4    0.47    0.39
  -4  -6   4    2.43    0.37
  -4  -6   4    2.09    0.49
   4  -6  -4    2.91    0.41
   4  -6  -4    2.74    0.52
   4   6  -4    2.98    0.28
   3  -6  -4    1.07    0.42
  -3  -6   4    1.42    0.31
   3  -6  -4    1.18    0.30
   3  -6  -4    1.46    0.37
  -3  -6   4    1.15    0.37
   3   6  -4    1.45    0.40
  -2  -6   4   23.09    1.20
   2  -6  -4   23.85    1.20
  -2  -6   4   24.48    1.23
   2  -6  -4   23.90    1.24
   2  -6  -4   24.71    1.15
   2   6  -4   25.82    1.24
   2   6  -4   23.90    1.19
   2   6  -4   25.26    0.91
  -1  -6   4    3.36    0.43
  -1  -6   4    3.20    0.45
   1  -6  -4    3.24    0.48
   1  -6  -4    3.57    0.37
   1  -6  -4    3.23    0.30
   1   6  -4    3.13    0.47
   1   6  -4    3.01    0.35
   1   6  -4    3.33    0.33
   0  -6   4    2.68    0.36
   0  -6  -4    2.85    0.45
   0  -6   4    2.93    0.46
   0  -6   4    3.43    0.38
   0   6  -4    2.52    0.28
   0   6  -4    2.47    0.41
  -1  -6  -4    3.43    0.26
   1  -6   4    2.89    0.34
  -1  -6  -4    3.22    0.47
   1  -6   4    2.73    0.47
   1  -6   4    3.58    0.44
  -1  -6  -4    2.91    0.29
   1   6   4    3.53    0.48
  -1   6  -4    3.53    0.49
  -1   6  -4    2.78    0.32
   2  -6   4   14.49    1.02
   2  -6   4   16.87    0.74
  -2  -6  -4   15.75    0.88
   2  -6   4   16.10    0.97
  -2   6  -4   14.71    0.88
   2   6   4   17.56    1.02
  -3  -6  -4    0.49    0.30
  -3  -6  -4    0.00    0.30
   3  -6   4    0.07    0.26
   3  -6   4    0.44    0.30
   3   6   4    0.96    0.38
  -3   6  -4    0.51    0.28
  -4  -6  -4    0.70    0.35
   4  -6   4    0.57    0.37
   4   6   4    0.47    0.41
  -4   6  -4    0.92    0.42
   5  -6   4    0.87    0.46
  -5  -6  -4    2.94    0.54
   5   6   4    2.13    0.61
  -5   6  -4    1.52    0.51
   6  -7  -4    0.48    0.33
  -6  -7   4    0.44    0.48
  -5  -7   4    0.44    0.43
   5  -7  -4    0.28    0.35
  -4  -7   4    0.80    0.24
   4  -7  -4    0.40    0.26
  -4  -7   4    0.59    0.37
   4  -7  -4    1.10    0.39
   3  -7  -4   10.19    0.83
   3  -7  -4    9.16    0.72
  -3  -7   4    9.16    0.66
  -3  -7   4    8.80    0.72
   3  -7  -4    9.56    0.71
   3   7  -4    9.54    0.78
  -2  -7   4   10.41    0.73
   2  -7  -4    9.75    0.72
  -2  -7   4   11.34    0.73
   2  -7  -4    9.64    0.64
   2  -7  -4    9.42    0.72
   2   7  -4   11.21    0.72
   2   7  -4   10.22    0.43
   1  -7  -4    2.38    0.41
  -1  -7   4    1.81    0.34
   1  -7  -4    2.20    0.30
  -1  -7   4    2.30    0.38
   1  -7  -4    2.01    0.24
  -1  -7   4    1.97    0.24
   1   7  -4    1.47    0.33
   1   7  -4    2.08    0.25
   1   7  -4    2.17    0.30
   0  -7   4    0.19    0.18
   0  -7  -4    0.19    0.19
   0  -7   4    0.26    0.23
   0  -7   4    0.47    0.20
   0   7  -4    0.43    0.15
   0   7  -4    0.31    0.24
   1  -7   4   -0.14    0.16
  -1  -7  -4    0.26    0.13
  -1  -7  -4   -0.09    0.13
   1  -7   4   -0.12    0.19
   1  -7   4   -0.11    0.14
   1   7   4    0.30    0.21
  -1   7  -4    0.09    0.11
   2  -7   4    5.45    0.42
   2  -7   4    5.35    0.66
   2  -7   4    5.64    0.65
  -2  -7  -4    4.31    0.50
  -2   7  -4    5.84    0.55
   2   7   4    4.49    0.62
  -3  -7  -4   -0.21    0.25
   3  -7   4    0.20    0.28
  -3  -7  -4   -0.09    0.22
   3  -7   4    0.28    0.30
  -3   7  -4    0.24    0.24
   3   7   4    0.14    0.30
   4  -7   4    1.51    0.44
   4  -7   4    2.57    0.57
  -4  -7  -4    2.09    0.46
  -4   7  -4    1.59    0.48
   4   7   4    1.55    0.51
   5  -7   4    0.34    0.38
  -5  -7  -4    1.15    0.36
  -5   7  -4    0.38    0.41
   5   7   4    0.12    0.44
  -6  -8   4    0.12    0.46
   6  -8  -4   -0.14    0.29
  -5  -8   4    0.46    0.42
   5  -8  -4    0.16    0.31
  -4  -8   4    0.42    0.34
  -4  -8   4    0.26    0.19
   4  -8  -4    0.28    0.31
   4  -8  -4   -0.05    0.22
   3  -8  -4    3.66    0.48
   3  -8  -4    3.59    0.50
  -3  -8   4    3.08    0.42
   3  -8  -4    3.25    0.55
  -3  -8   4    3.81    0.57
   3   8  -4    2.97    0.52
  -2  -8   4    6.02    0.63
  -2  -8   4    6.06    0.54
   2  -8  -4    5.64    0.60
   2  -8  -4    5.92    0.48
   2  -8  -4    5.41    0.58
   2   8  -4    5.18    0.51
  -1  -8   4    1.65    0.22
  -1  -8   4    1.77    0.34
   1  -8  -4    1.97    0.25
   1  -8  -4    1.83    0.37
  -1  -8   4    1.97    0.36
   1   8  -4    1.70    0.29
   1   8  -4    1.83    0.24
   0  -8  -4   22.86    0.94
   0  -8   4   22.28    1.06
   0  -8  -4   24.31    1.27
   0  -8   4   24.00    1.25
   0  -8   4   24.09    1.04
   0   8  -4   23.75    1.23
   0   8  -4   22.31    1.04
  -1  -8  -4   -0.08    0.12
  -1  -8  -4    0.27    0.15
   1  -8   4    0.19    0.23
   1  -8   4   -0.08    0.17
   1  -8   4    0.16    0.16
   1   8   4    0.11    0.18
  -1   8  -4    0.12    0.15
   2  -8   4   18.92    0.85
   2  -8   4   18.40    1.05
   2  -8   4   16.80    1.12
  -2  -8  -4   17.67    0.95
  -2   8  -4   18.05    0.98
   2   8   4   17.46    1.06
  -3  -8  -4    3.29    0.46
   3  -8   4    3.50    0.59
   3  -8   4    3.57    0.58
  -3  -8  -4    4.01    0.54
   3   8   4    2.66    0.54
  -3   8  -4    3.74    0.54
  -4  -8  -4    0.90    0.33
   4  -8   4   -0.03    0.31
   4  -8   4    0.13    0.32
   4   8   4    0.16    0.35
  -4   8  -4    0.46    0.36
  -5  -8  -4    0.76    0.33
   5  -8   4    0.09    0.37
   5   8   4    0.39    0.47
  -5   8  -4   -0.10    0.38
   6  -9  -4   -0.12    0.29
  -6  -9   4   -0.52    0.36
   5  -9  -4    2.09    0.51
  -5  -9   4    2.72    0.59
   4  -9  -4    3.83    0.61
   4  -9  -4    3.32    0.45
  -4  -9   4    3.70    0.62
  -4  -9   4    3.88    0.47
  -3  -9   4   16.51    0.99
   3  -9  -4   21.64    1.10
   3  -9  -4   18.37    1.07
  -3  -9   4   17.84    1.09
   3   9  -4   16.95    1.11
   2  -9  -4    8.20    0.58
   2  -9  -4    9.14    0.70
  -2  -9   4    7.79    0.65
  -2  -9   4    8.15    0.63
   2   9  -4    7.27    0.62
   1  -9  -4    0.17    0.23
   1  -9  -4    0.11    0.12
  -1  -9   4   -0.14    0.16
  -1  -9   4    0.09    0.17
  -1  -9   4   -0.07    0.11
   1   9  -4   -0.03    0.14
   1   9  -4   -0.25    0.14
   0  -9   4   13.07    0.75
   0  -9  -4   13.82    0.62
   0  -9   4   14.38    0.72
   0  -9  -4   13.39    0.88
   0  -9   4   13.92    0.91
   0   9  -4   13.20    0.72
  -1  -9  -4   10.94    0.59
   1  -9   4   11.50    0.82
   1  -9   4   12.04    0.67
   1  -9   4   12.74    0.74
  -1   9  -4   11.72    0.68
   1   9   4   11.74    0.78
   2  -9   4   39.55    1.55
  -2  -9  -4   37.38    1.68
   2  -9   4   38.85    1.77
   2  -9   4   42.45    1.94
  -2   9  -4   39.88    1.75
   2   9   4   38.60    1.79
  -3  -9  -4    0.42    0.29
   3  -9   4    0.62    0.32
   3  -9   4    0.14    0.29
  -3   9  -4   -0.12    0.25
   3   9   4    0.36    0.29
   4  -9   4    0.50    0.37
  -4  -9  -4    0.99    0.34
   4  -9   4    0.27    0.37
   4   9   4    0.85    0.41
  -4   9  -4    0.03    0.33
  -5  -9  -4    1.07    0.37
   5  -9   4    0.36    0.38
  -5   9  -4    0.00    0.38
   5   9   4   -0.32    0.35
   6 -10  -4    0.19    0.31
  -6 -10   4   -0.34    0.38
   5 -10  -4    0.15    0.33
  -5 -10   4    0.76    0.42
  -4 -10   4    6.94    0.57
  -4 -10   4    8.03    0.85
   4 -10  -4    6.34    0.61
   4 -10  -4    8.68    0.79
   3 -10  -4    8.02    0.68
  -3 -10   4    7.68    0.81
  -3 -10   4    7.42    0.62
   3 -10  -4    7.54    0.67
   3  10  -4    8.89    0.78
   2 -10  -4    1.21    0.32
  -2 -10   4    0.98    0.28
  -2 -10   4    0.73    0.31
   2 -10  -4    0.97    0.26
   2  10  -4    0.96    0.30
  -1 -10   4    0.40    0.24
   1 -10  -4    0.24    0.14
  -1 -10   4    0.06    0.12
  -1 -10   4    0.12    0.20
   1 -10  -4   -0.05    0.22
   1  10  -4    0.22    0.19
   1  10  -4   -0.01    0.14
   0 -10   4    0.03    0.22
   0 -10  -4    0.19    0.10
   0 -10   4    0.01    0.18
   0 -10   4   -0.11    0.15
   0  10  -4   -0.05    0.12
   1 -10   4    2.05    0.34
   1 -10   4    1.80    0.35
  -1 -10  -4    1.71    0.26
   1 -10   4    1.29    0.35
  -1  10  -4    1.42    0.28
  -2 -10  -4   13.81    0.81
   2 -10   4   14.15    1.00
   2 -10   4   14.09    0.74
   2 -10   4   13.42    0.89
  -2  10  -4   14.31    0.87
   2  10   4   14.60    0.96
   3 -10   4    6.23    0.78
   3 -10   4    7.29    0.78
  -3 -10  -4    6.11    0.67
  -3  10  -4    7.25    0.70
   3  10   4    6.68    0.80
   4 -10   4   -0.07    0.33
   4 -10   4    0.44    0.36
  -4 -10  -4    0.70    0.31
   4  10   4    0.59    0.37
  -4  10  -4    0.71    0.39
  -5 -10  -4    0.74    0.35
   5 -10   4    0.19    0.40
  -5  10  -4    0.24    0.39
   5  10   4    0.48    0.42
   6 -11  -4    0.63    0.38
  -6 -11   4    0.24    0.48
  -5 -11   4    0.13    0.36
   5 -11  -4    0.27    0.36
   4 -11  -4    0.49    0.29
  -4 -11   4    0.20    0.35
  -4 -11   4    0.35    0.23
   4 -11  -4    0.30    0.31
   3 -11  -4    0.10    0.25
  -3 -11   4    0.05    0.27
   3 -11  -4   -0.10    0.22
  -3 -11   4    0.07    0.17
   3  11  -4   -0.18    0.29
  -2 -11   4    7.51    0.64
  -2 -11   4    8.11    0.65
   2 -11  -4    8.31    0.60
   2 -11  -4    8.10    0.65
   2  11  -4    7.63    0.63
  -1 -11   4    9.02    0.46
   1 -11  -4    9.46    0.74
  -1 -11   4    9.04    0.65
  -1 -11   4    8.75    0.70
   1 -11  -4    9.01    0.55
   1  11  -4    9.52    0.64
   0 -11  -4    0.59    0.16
   0 -11   4    0.38    0.19
   0 -11   4    0.85    0.31
   0 -11   4    0.84    0.26
   0  11  -4    0.63    0.21
   1 -11   4   27.82    1.48
   1 -11   4   27.72    1.25
  -1 -11  -4   29.08    1.23
   1 -11   4   28.56    1.30
  -1  11  -4   29.14    1.35
  -2 -11  -4   12.56    0.78
   2 -11   4   13.06    0.96
   2 -11   4   13.17    0.73
   2 -11   4   13.28    0.88
  -2  11  -4   13.26    0.86
   2  11   4   13.40    0.92
   3 -11   4    0.98    0.40
  -3 -11  -4    1.35    0.37
   3 -11   4    1.53    0.41
  -3  11  -4    1.17    0.36
   3  11   4    1.30    0.42
   4 -11   4    1.17    0.45
  -4 -11  -4    1.51    0.39
   4 -11   4    0.88    0.42
  -4  11  -4    1.09    0.44
   4  11   4    0.45    0.39
  -5 -11  -4    1.17    0.39
   5 -11   4    0.35    0.42
  -5  11  -4    0.39    0.44
   5  11   4    0.57    0.44
  -6 -12   4    0.13    0.42
   6 -12  -4    0.32    0.32
  -5 -12   4    0.38    0.38
   5 -12  -4    0.84    0.42
   4 -12  -4    0.47    0.28
  -4 -12   4    0.65    0.39
   4 -12  -4    0.50    0.33
  -4 -12   4    0.59    0.24
   3 -12  -4    1.23    0.35
  -3 -12   4    1.32    0.41
   3 -12  -4    1.17    0.35
  -3 -12   4    1.08    0.29
   3  12  -4    1.17    0.41
  -2 -12   4    4.05    0.52
   2 -12  -4    4.06    0.54
  -2 -12   4    3.84    0.54
   2 -12  -4    3.61    0.45
   2  12  -4    3.26    0.48
   1 -12  -4    5.71    0.65
  -1 -12   4    4.52    0.55
  -1 -12   4    5.29    0.59
   1 -12  -4    5.68    0.43
  -1 -12   4    4.55    0.33
   1  12  -4    4.81    0.53
   0 -12   4    2.67    0.47
   0 -12   4    3.35    0.38
   0 -12  -4    2.95    0.32
   0 -12   4    2.75    0.40
   0  12  -4    3.52    0.44
   1 -12   4    0.25    0.21
   1 -12   4    0.02    0.25
  -1 -12  -4    0.35    0.17
   1 -12   4    0.11    0.21
  -1  12  -4    0.32    0.21
   2 -12   4   30.78    1.31
   2 -12   4   28.53    1.45
   2 -12   4   31.52    1.61
  -2 -12  -4   29.16    1.39
  -2  12  -4   29.96    1.48
   2  12   4   30.91    1.55
   3 -12   4    7.58    0.86
  -3 -12  -4    7.57    0.64
   3 -12   4    7.43    0.83
   3  12   4    7.16    0.85
  -3  12  -4    7.45    0.72
   4 -12   4    0.24    0.38
  -4 -12  -4    0.64    0.29
  -4  12  -4    0.22    0.37
   4  12   4   -0.03    0.37
  -5 -12  -4    0.66    0.32
   5 -12   4   -0.12    0.41
  -5  12  -4    0.29    0.42
   5  12   4   -0.22    0.39
   6 -13  -4    0.32    0.36
  -6 -13   4   -0.22    0.40
  -5 -13   4    1.52    0.52
  -4 -13   4    0.38    0.38
  -4 -13   4    0.83    0.28
   4 -13  -4    0.87    0.38
   4 -13  -4    0.88    0.32
  -3 -13   4    4.65    0.55
   3 -13  -4    3.85    0.57
  -3 -13   4    4.17    0.63
   3 -13  -4    3.69    0.54
   3  13  -4    4.02    0.62
  -2 -13   4    0.46    0.23
  -2 -13   4   -0.19    0.23
   2 -13  -4    0.48    0.24
   2 -13  -4    0.09    0.18
   2  13  -4    0.33    0.24
   1 -13  -4   12.93    0.71
  -1 -13   4   12.03    0.56
  -1 -13   4   12.47    0.80
  -1 -13   4   12.12    0.83
   1  13  -4   11.83    0.77
   0 -13   4    0.48    0.29
   0 -13   4    0.97    0.24
   0 -13  -4    0.96    0.21
   0 -13   4    0.61    0.27
   0  13  -4    0.93    0.26
   1 -13   4   18.31    0.92
   1 -13   4   18.47    1.13
  -1 -13  -4   17.62    0.87
   1 -13   4   16.60    0.93
  -1  13  -4   17.17    0.98
   2 -13   4   11.60    0.81
   2 -13   4   10.72    0.68
   2 -13   4   10.21    0.87
  -2 -13  -4   10.85    0.72
  -2  13  -4   10.70    0.79
   2  13   4   11.55    0.88
  -3 -13  -4    0.39    0.27
   3 -13   4    0.00    0.29
   3 -13   4    0.62    0.26
   3 -13   4    0.72    0.37
   3  13   4    0.34    0.35
  -4 -13  -4    0.70    0.29
   4 -13   4    0.09    0.33
  -4  13  -4    0.60    0.40
   4  13   4    0.50    0.41
  -5 -13  -4    1.00    0.37
   5 -13   4    0.51    0.44
  -5  13  -4    0.10    0.41
   5  13   4    0.29    0.43
  -6 -14   4    1.86    0.59
  -5 -14   4    2.11    0.58
  -4 -14   4    3.24    0.48
   4 -14  -4    4.44    0.68
   4 -14  -4    3.74    0.53
  -4 -14   4    3.57    0.65
  -3 -14   4   27.07    1.44
  -3 -14   4   29.47    1.54
   3 -14  -4   29.87    1.55
   3 -14  -4   32.78    1.54
  -2 -14   4   26.66    1.36
  -2 -14   4   27.22    1.39
   2 -14  -4   25.83    1.33
   2  14  -4   27.67    1.39
   1 -14  -4    0.58    0.19
  -1 -14   4    0.11    0.18
  -1 -14   4    0.21    0.15
  -1 -14   4    0.51    0.27
   1  14  -4    0.72    0.26
   0 -14   4   12.80    0.89
   0 -14   4   11.73    0.77
   0 -14   4   12.01    0.67
   0 -14  -4   11.22    0.66
   0  14  -4   12.69    0.78
   1 -14   4    0.67    0.29
  -1 -14  -4    1.00    0.25
   1 -14   4    0.74    0.33
   1 -14   4    0.80    0.26
  -1  14  -4    0.44    0.25
   2 -14   4    6.41    0.70
  -2 -14  -4    7.90    0.59
   2 -14   4    6.29    0.75
   2 -14   4    6.71    0.54
  -2  14  -4    6.40    0.71
   3 -14   4    0.51    0.23
  -3 -14  -4    0.74    0.30
   3 -14   4    0.46    0.34
   3 -14   4    0.17    0.33
   3  14   4    0.68    0.38
   4 -14   4    0.52    0.39
  -4 -14  -4    1.28    0.36
   4  14   4    0.82    0.46
  -6 -15   4    0.43    0.47
  -5 -15   4    0.29    0.39
  -4 -15   4    0.00    0.22
  -4 -15   4    0.34    0.36
   4 -15  -4    0.13    0.29
   3 -15  -4   26.55    1.40
  -3 -15   4   22.83    1.28
  -3 -15   4   24.06    1.38
  -2 -15   4   44.59    2.00
   2 -15  -4   48.98    2.06
  -2 -15   4   43.85    2.06
   2  15  -4   46.13    2.09
  -1 -15   4    0.17    0.26
  -1 -15   4    0.40    0.22
  -1 -15   4    0.78    0.18
   1 -15  -4    0.86    0.24
   1  15  -4    0.50    0.26
   0 -15   4   -0.02    0.21
   0 -15   4    0.01    0.17
   0 -15  -4    0.20    0.15
   0 -15   4    0.27    0.22
   0  15  -4    0.03    0.18
  -1 -15  -4    0.22    0.18
   1 -15   4    0.44    0.26
   1 -15   4    0.52    0.30
   1 -15   4    0.52    0.23
  -1  15  -4    0.50    0.26
   2 -15   4    0.87    0.30
   2 -15   4    0.63    0.35
   2 -15   4    0.25    0.26
  -2 -15  -4    0.32    0.24
  -2  15  -4    0.50    0.28
   3 -15   4   -0.03    0.29
   3 -15   4    0.28    0.27
  -3 -15  -4    0.10    0.21
   3 -15   4   -0.07    0.23
   3  15   4   -0.29    0.28
  -4 -15  -4    0.30    0.22
   4 -15   4    0.98    0.44
   4  15   4   -0.14    0.31
  -6 -16   4   -0.25    0.43
  -5 -16   4   -0.24    0.35
  -4 -16   4    4.13    0.70
  -4 -16   4    3.45    0.51
   4 -16  -4    4.36    0.69
  -3 -16   4   32.24    1.69
  -3 -16   4   36.11    1.71
   3 -16  -4   35.10    1.75
  -2 -16   4   32.87    1.58
   2 -16  -4   33.85    1.57
  -2 -16   4   28.67    1.56
   2  16  -4   31.32    1.60
  -1 -16   4    1.22    0.21
   1 -16  -4    0.53    0.21
  -1 -16   4    1.34    0.36
  -1 -16   4    1.22    0.32
   1  16  -4    1.18    0.33
   0 -16   4    2.68    0.49
   0 -16   4    2.87    0.37
   0 -16   4    2.16    0.43
   0 -16  -4    3.14    0.39
   0  16  -4    3.07    0.47
   1 -16   4    0.08    0.19
  -1 -16  -4    0.05    0.16
   1 -16   4    0.10    0.23
   1 -16   4   -0.06    0.21
  -1  16  -4   -0.05    0.19
  -2 -16  -4    0.33    0.21
   2 -16   4    0.08    0.25
   2 -16   4    0.23    0.24
   2 -16   4    0.69    0.37
  -2  16  -4    0.39    0.27
   3 -16   4    1.87    0.48
   3 -16   4    1.53    0.45
   3 -16   4    1.24    0.35
  -3 -16  -4    1.67    0.39
  -4 -16  -4    2.30    0.45
   4 -16   4    0.91    0.46
   4  16   4    1.93    0.55
  -6 -17   4   -0.47    0.35
  -5 -17   4    0.92    0.47
  -4 -17   4    0.09    0.20
  -4 -17   4   -0.04    0.32
   4 -17  -4    0.00    0.27
  -3 -17   4    9.02    0.74
  -3 -17   4   10.25    0.85
   3 -17  -4    9.22    0.81
  -2 -17   4    0.37    0.33
  -2 -17   4    0.65    0.29
   2 -17  -4    0.80    0.31
   2  17  -4    0.66    0.32
  -1 -17   4   16.13    1.00
  -1 -17   4   17.14    1.09
  -1 -17   4   17.29    0.74
   1 -17  -4   16.81    0.95
   1  17  -4   17.16    1.03
   0 -17   4    1.81    0.31
   0 -17   4    1.20    0.35
   0 -17  -4    1.82    0.32
   0 -17   4    1.99    0.43
   0  17  -4    1.65    0.37
   1 -17   4    1.32    0.36
   1 -17   4    1.06    0.30
  -1 -17  -4    1.45    0.30
   1 -17   4    1.06    0.38
  -1  17  -4    1.93    0.41
   2 -17   4    2.32    0.46
   2 -17   4    1.92    0.49
   2 -17   4    2.54    0.45
  -2 -17  -4    2.43    0.40
  -2  17  -4    2.12    0.47
   3 -17   4    0.11    0.28
   3 -17   4    0.15    0.32
   3 -17   4    0.23    0.30
  -3 -17  -4    0.25    0.25
   4 -17   4    0.60    0.43
  -4 -17  -4    0.55    0.26
   4  17   4    0.06    0.41
  -6 -18   4    0.16    0.43
  -5 -18   4    0.61    0.44
  -4 -18   4    2.72    0.59
   4 -18  -4    2.21    0.53
  -4 -18   4    2.04    0.41
  -3 -18   4    0.65    0.28
   3 -18  -4    0.39    0.29
  -3 -18   4    0.15    0.34
  -2 -18   4   10.26    0.83
   2 -18  -4   13.03    0.89
  -2 -18   4   11.74    0.89
   2  18  -4   13.58    0.94
   1 -18  -4    5.25    0.52
  -1 -18   4    4.52    0.34
  -1 -18   4    4.45    0.61
  -1 -18   4    4.07    0.58
   1  18  -4    6.46    0.61
   0 -18   4    0.17    0.26
   0 -18  -4    0.22    0.19
   0 -18   4    0.07    0.24
   0 -18   4    0.01    0.16
   0  18  -4    0.51    0.25
  -1 -18  -4    0.27    0.18
   1 -18   4   -0.10    0.20
   1 -18   4   -0.02    0.24
   1 -18   4   -0.24    0.22
  -1  18  -4   -0.26    0.20
   2 -18   4    1.63    0.40
   2 -18   4    1.58    0.39
  -2 -18  -4    2.29    0.41
   2 -18   4    1.24    0.44
   3 -18   4    0.89    0.35
   3 -18   4    0.32    0.34
  -3 -18  -4    1.98    0.43
   3 -18   4    1.09    0.42
  -4 -18  -4    1.44    0.41
   4 -18   4    1.23    0.50
  -6 -19   4   -0.15    0.42
  -5 -19   4    0.96    0.46
   4 -19  -4    0.92    0.41
  -4 -19   4    0.85    0.42
  -4 -19   4    0.54    0.28
  -3 -19   4    0.97    0.42
  -3 -19   4    0.79    0.29
   3 -19  -4    0.70    0.33
  -2 -19   4   -0.04    0.30
  -2 -19   4    0.52    0.27
   2 -19  -4    0.06    0.26
  -1 -19   4    3.39    0.55
  -1 -19   4    5.08    0.65
   1 -19  -4    4.80    0.56
  -1 -19   4    4.22    0.33
   1  19  -4    4.30    0.61
   0 -19   4    7.60    0.83
   0 -19   4    6.29    0.48
   0 -19  -4    6.98    0.57
   0 -19   4    6.71    0.73
   0  19  -4    7.17    0.66
   1 -19   4    0.04    0.20
  -1 -19  -4    0.19    0.19
   1 -19   4    0.30    0.28
   1 -19   4    0.22    0.26
  -1  19  -4    0.59    0.30
   2 -19   4    0.66    0.36
  -2 -19  -4    1.09    0.33
   2 -19   4    0.07    0.30
   2 -19   4    0.29    0.29
  -3 -19  -4    0.88    0.31
   3 -19   4    0.46    0.35
   3 -19   4    0.65    0.37
   3 -19   4    0.09    0.34
   4 -19   4    0.03    0.37
  -4 -19  -4    0.55    0.29
  -5 -20   4    0.17    0.41
  -4 -20   4    0.16    0.38
   4 -20  -4   -0.11    0.29
  -4 -20   4    0.52    0.29
  -3 -20   4    0.27    0.37
   3 -20  -4    0.73    0.35
  -3 -20   4    0.09    0.24
  -2 -20   4    5.26    0.66
   2 -20  -4    6.13    0.71
  -2 -20   4    5.35    0.71
  -1 -20   4    6.37    0.72
   1 -20  -4    5.58    0.55
  -1 -20   4    4.96    0.65
  -1 -20   4    6.37    0.40
   1  20  -4    5.55    0.70
   0 -20   4    4.99    0.69
   0 -20  -4    5.17    0.50
   0 -20   4    4.78    0.43
   0 -20   4    5.25    0.64
   0  20  -4    4.95    0.65
  -1 -20  -4    8.28    0.65
   1 -20   4    8.93    0.94
   1 -20   4    8.37    0.63
   1 -20   4    7.18    0.65
  -2 -20  -4    0.19    0.25
   2 -20   4   -0.02    0.30
   2 -20   4    0.41    0.30
   2 -20   4    0.02    0.31
   3 -20   4    0.20    0.29
   3 -20   4   -0.25    0.33
  -3 -20  -4    0.29    0.27
   3 -20   4   -0.07    0.31
   4 -20   4    0.29    0.39
  -4 -20  -4    0.96    0.33
  -5 -21   4    0.78    0.49
  -4 -21   4   -0.25    0.31
  -4 -21   4    0.32    0.28
   4 -21  -4    0.15    0.34
   3 -21  -4    1.21    0.40
  -3 -21   4    0.47    0.27
  -3 -21   4    0.81    0.43
   2 -21  -4    1.16    0.35
  -2 -21   4    0.46    0.34
  -2 -21   4    0.33    0.23
  -1 -21   4    1.95    0.29
  -1 -21   4    2.25    0.48
   1 -21  -4    2.52    0.44
  -1 -21   4    2.03    0.45
   0 -21   4    3.65    0.43
   0 -21   4    3.66    0.56
   0 -21   4    3.48    0.60
   0 -21  -4    3.04    0.47
  -1 -21  -4    0.22    0.23
   1 -21   4    0.49    0.33
   1 -21   4    0.10    0.26
   1 -21   4    0.23    0.22
   2 -21   4    1.51    0.48
   2 -21   4    2.40    0.54
   2 -21   4    0.88    0.39
  -2 -21  -4    1.58    0.36
   3 -21   4    0.87    0.38
   3 -21   4    0.49    0.42
   3 -21   4    0.54    0.38
  -3 -21  -4    0.61    0.30
   4 -21   4    1.05    0.48
  -4 -21  -4    1.27    0.40
  -5 -22   4   -0.33    0.41
   4 -22  -4    0.22    0.36
  -4 -22   4    0.41    0.40
  -4 -22   4    0.05    0.26
   3 -22  -4    1.31    0.43
  -3 -22   4    0.32    0.26
  -3 -22   4    0.82    0.42
  -2 -22   4    0.17    0.23
  -2 -22   4    0.55    0.30
   2 -22  -4    0.33    0.28
  -1 -22   4    0.02    0.25
   1 -22  -4    0.01    0.20
  -1 -22   4   -0.29    0.22
   0 -22  -4    0.09    0.20
   0 -22   4    0.28    0.21
   0 -22   4   -0.08    0.28
   0 -22   4    0.13    0.26
   1 -22   4    0.33    0.26
  -1 -22  -4   -0.02    0.19
   1 -22   4    0.03    0.28
   1 -22   4    0.14    0.30
   2 -22   4    0.34    0.36
   2 -22   4    0.68    0.33
   2 -22   4   -0.05    0.26
  -2 -22  -4    0.79    0.32
   3 -22   4    0.41    0.34
   3 -22   4    0.09    0.36
  -3 -22  -4    0.11    0.23
   3 -22   4    0.14    0.35
  -4 -22  -4    0.86    0.35
   4 -22   4    0.31    0.45
  -5 -23   4   -0.01    0.42
  -4 -23   4    1.61    0.40
   4 -23  -4    1.39    0.47
  -4 -23   4    1.26    0.52
   3 -23  -4   -0.02    0.27
  -3 -23   4   -0.59    0.29
  -3 -23   4   -0.19    0.21
  -2 -23   4    1.39    0.47
  -2 -23   4    1.63    0.42
   2 -23  -4    2.36    0.49
  -1 -23   4    0.80    0.38
  -1 -23   4    0.19    0.25
   1 -23  -4    0.76    0.32
   0 -23   4    0.27    0.32
   0 -23  -4    0.13    0.21
   0 -23   4    0.09    0.20
   0 -23   4    0.03    0.28
  -1 -23  -4    1.22    0.35
   1 -23   4    1.64    0.43
   1 -23   4    1.37    0.37
   1 -23   4    1.95    0.51
   2 -23   4    0.05    0.29
   2 -23   4    0.14    0.29
  -2 -23  -4    0.22    0.25
   2 -23   4    0.10    0.35
   3 -23   4    0.51    0.38
  -3 -23  -4    0.62    0.33
   3 -23   4    0.30    0.33
  -4 -23  -4    1.26    0.42
   4 -23   4    0.85    0.48
  -5 -24   4   -0.08    0.44
  -4 -24   4    2.32    0.64
  -4 -24   4    1.38    0.41
  -3 -24   4    0.68    0.35
   3 -24  -4    0.55    0.36
  -3 -24   4    0.93    0.46
   2 -24  -4    2.38    0.51
  -2 -24   4    3.35    0.64
  -2 -24   4    2.72    0.52
  -1 -24   4   -0.04    0.26
  -1 -24   4    0.11    0.23
   1 -24  -4    0.40    0.27
   0 -24   4    1.90    0.47
   0 -24   4    2.54    0.54
   0 -24  -4    2.38    0.46
   0 -24   4    1.95    0.36
  -1 -24  -4    6.94    0.68
   1 -24   4    8.37    0.98
   1 -24   4    8.50    0.86
   1 -24   4    8.68    0.68
   2 -24   4    0.18    0.32
  -2 -24  -4    0.27    0.26
   2 -24   4   -0.35    0.29
   2 -24   4    0.11    0.36
   3 -24   4   -0.25    0.30
   3 -24   4    0.32    0.35
  -3 -24  -4    0.65    0.35
  -5 -25   4    0.04    0.42
  -4 -25   4    0.26    0.32
  -4 -25   4    0.47    0.45
  -3 -25   4    0.21    0.28
   3 -25  -4    0.20    0.34
  -3 -25   4    0.44    0.37
  -2 -25   4    0.27    0.27
  -2 -25   4    0.37    0.33
   2 -25  -4   -0.04    0.25
   1 -25  -4    0.09    0.23
  -1 -25   4   -0.37    0.24
  -1 -25   4    0.02    0.24
   0 -25   4    2.66    0.51
   0 -25   4    2.53    0.40
   0 -25   4    2.88    0.60
   0 -25  -4    2.56    0.49
   1 -25   4    2.14    0.48
   1 -25   4    2.32    0.43
  -1 -25  -4    3.33    0.54
   1 -25   4    3.34    0.65
   2 -25   4    0.76    0.37
   2 -25   4    0.63    0.36
  -2 -25  -4    0.15    0.26
   3 -25   4    0.01    0.35
  -3 -25  -4    0.55    0.33
   3 -25   4   -0.08    0.33
  -5 -26   4    0.72    0.54
  -4 -26   4   -0.10    0.41
  -4 -26   4    0.21    0.30
   3 -26  -4    2.87    0.61
  -3 -26   4    1.04    0.38
  -3 -26   4    1.75    0.56
  -2 -26   4    3.47    0.60
  -2 -26   4    2.85    0.63
   2 -26  -4    5.46    0.76
  -1 -26   4    0.41    0.34
   1 -26  -4   -0.01    0.23
  -1 -26   4    0.22    0.27
   0 -26   4    0.32    0.34
   0 -26   4    0.28    0.35
   0 -26  -4    0.87    0.34
   0 -26   4    0.80    0.29
   1 -26   4    0.55    0.37
  -1 -26  -4    0.04    0.22
   1 -26   4    0.10    0.29
  -2 -26  -4    0.68    0.34
   2 -26   4    0.62    0.38
   2 -26   4    0.83    0.38
   3 -26   4    0.15    0.38
   3 -26   4   -0.16    0.32
  -3 -26  -4    0.27    0.32
  -4 -27   4    0.53    0.45
  -3 -27   4    0.46    0.29
   3 -27  -4    0.60    0.37
  -3 -27   4    0.69    0.46
  -2 -27   4    0.28    0.27
   2 -27  -4    0.08    0.25
  -2 -27   4    0.11    0.35
  -1 -27   4    4.03    0.67
  -1 -27   4    3.85    0.66
   1 -27  -4    3.69    0.62
   0 -27   4   -0.05    0.27
   0 -27  -4    0.07    0.30
   0 -27   4    0.02    0.23
   1 -27   4    0.21    0.29
   1 -27   4   -0.21    0.29
  -1 -27  -4   -0.05    0.23
   2 -27   4    1.54    0.47
   2 -27   4    1.23    0.45
  -2 -27  -4    1.49    0.43
   3 -27   4    0.40    0.39
  -3 -27  -4    0.86    0.39
   3 -27   4    0.52    0.40
  -4 -28   4    3.76    0.78
   3 -28  -4    3.30    0.68
  -3 -28   4    2.17    0.63
  -2 -28   4   -0.03    0.37
   2 -28  -4    0.06    0.29
   1 -28  -4    0.37    0.30
  -1 -28   4    0.37    0.39
   0 -28   4    0.45    0.36
   0 -28  -4   -0.19    0.22
   1 -28   4    1.45    0.39
  -1 -28  -4    1.16    0.40
   1 -28   4    0.62    0.41
  -1 -28  -4    1.38    0.38
   2 -28   4    1.02    0.43
  -2 -28  -4    0.69    0.36
   2 -28   4    0.15    0.35
   3 -28   4    0.83    0.48
  -3 -28  -4    1.00    0.40
   3 -28   4    0.79    0.46
  -4 -29   4    0.56    0.48
  -3 -29   4    8.81    1.07
   2 -29  -4    6.30    0.88
  -2 -29   4    6.54    0.92
  -1 -29   4    0.13    0.34
   1 -29  -4    0.38    0.32
   0 -29   4    0.09    0.32
   0 -29  -4    0.29    0.34
   1 -29   4    0.32    0.30
  -1 -29  -4    0.12    0.28
  -1 -29  -4    0.16    0.29
   1 -29   4    0.26    0.35
  -2 -29  -4    2.51    0.54
   2 -29   4    2.29    0.53
   2 -29   4    1.65    0.50
  -4 -30   4    2.62    0.71
  -3 -30   4    6.41    0.95
  -2 -30   4    3.39    0.71
   2 -30  -4    2.56    0.59
  -1 -30   4    0.06    0.34
   1 -30  -4    0.26    0.28
   0 -30   4    0.35    0.34
   0 -30  -4    0.35    0.31
  -1 -30  -4   -0.24    0.28
   1 -30   4    0.35    0.32
  -1 -30  -4    0.33    0.29
   1 -30   4    0.57    0.40
   2 -30   4   -0.21    0.37
  -2 -30  -4    0.34    0.36
   2 -30   4    0.10    0.33
  -4 -31   4    0.23    0.45
  -3 -31   4   -0.04    0.45
  -2 -31   4    0.40    0.44
   2 -31  -4    0.18    0.35
   1 -31  -4    0.12    0.31
  -1 -31   4    0.17    0.34
   0 -31   4    1.61    0.48
   0 -31  -4    0.20    0.32
  -1 -31  -4    3.45    0.65
   1 -31   4    2.45    0.57
  -2 -31  -4    0.27    0.37
   2 -31   4    0.62    0.41
   2 -31   4    0.37    0.42
  -3 -32   4    0.57    0.46
   2 -32  -4    0.34    0.37
  -2 -32   4   -0.16    0.35
   1 -32  -4   -0.08    0.30
  -1 -32   4    0.27    0.39
   0 -32   4    0.63    0.41
   0 -32  -4    0.35    0.38
  -1 -32  -4    0.43    0.36
   1 -32   4    0.11    0.39
  -2 -32  -4    2.11    0.57
   2 -32   4    1.64    0.52
   2 -32   4    1.53    0.51
  -3 -33   4    0.20    0.48
  -2 -33   4    0.35    0.42
   1 -33  -4    0.10    0.34
  -1 -33   4    0.03    0.40
   0 -33   4   -0.12    0.32
   0 -33  -4    0.14    0.33
   1 -33   4    0.84    0.48
  -1 -33  -4    1.29    0.46
  -2 -34   4   -0.17    0.45
   1 -34  -4    0.16    0.38
  -1 -34   4    0.43    0.46
   0 -34  -4    0.63    0.44
   0 -34   4    0.19    0.39
   1 -34   4    0.70    0.47
  -1 -34  -4    0.48    0.41
  -2 -35   4    0.11    0.47
  -1 -35   4    0.10    0.45
   0 -35   4    0.58    0.45
   0 -35  -4    0.06    0.37
  -1 -36   4   -0.22    0.36
   0 -36  -4   -0.21    0.35
  -6   0   5    0.22    0.42
  -5   0   5   -0.60    0.30
   4   0  -5   -0.11    0.24
  -4   0   5    0.94    0.40
   3   0  -5    0.21    0.38
   3   0  -5   -0.17    0.22
   3   0  -5   -0.05    0.25
  -3   0   5   -0.19    0.27
   2   0  -5   -0.08    0.25
  -2   0   5   -0.02    0.17
   2   0  -5   -0.05    0.19
  -2   0   5    0.14    0.30
  -1   0   5   -0.02    0.24
  -1   0   5    0.00    0.18
   1   0  -5   -0.04    0.15
   0   0   5   -0.23    0.20
   0   0   5    0.43    0.26
   0   0   5   -0.03    0.18
   1   0   5    0.36    0.32
   1   0   5    0.17    0.28
   1   0   5    0.53    0.29
  -2   0  -5    0.18    0.26
  -2   0  -5    0.12    0.21
   2   0   5    0.32    0.29
  -3   0  -5   -0.07    0.20
  -3   0  -5    0.06    0.28
   3   0   5    0.12    0.30
   4   0   5    0.21    0.36
  -4   0  -5    0.19    0.33
  -6  -1   5    0.00    0.41
  -5  -1   5   -0.29    0.37
  -5   1   5    0.05    0.37
  -4  -1   5   10.96    0.91
   4  -1  -5   10.30    0.76
   4  -1  -5   10.47    0.86
  -4   1   5    9.68    0.85
   4   1  -5    9.03    0.73
  -3  -1   5    3.10    0.49
  -3  -1   5    3.24    0.56
   3  -1  -5    3.72    0.54
   3  -1  -5    3.79    0.54
   3  -1  -5    3.35    0.59
   3   1  -5    3.62    0.58
  -3   1   5    3.79    0.59
   3   1  -5    2.94    0.50
  -2  -1   5    5.88    0.67
   2  -1  -5    5.30    0.50
  -2  -1   5    7.10    0.62
   2  -1  -5    5.91    0.57
  -2   1   5    7.62    0.64
  -2   1   5    6.67    0.70
   2   1  -5    6.81    0.59
  -1  -1   5    2.22    0.40
  -1  -1   5    1.65    0.38
   1  -1  -5    1.65    0.24
   1  -1  -5    2.25    0.30
  -1   1   5    1.88    0.41
  -1   1   5    2.29    0.41
   1   1  -5    2.40    0.29
   0  -1   5    2.34    0.48
   0  -1   5    2.89    0.40
   0  -1   5    4.18    0.49
   0   1   5    3.53    0.45
   0   1   5    2.73    0.48
   0   1   5    2.13    0.37
   1  -1   5    9.15    0.73
   1  -1   5    8.94    0.62
   1  -1   5    9.90    0.88
   1   1   5   10.26    0.60
   1   1   5   11.73    0.79
  -1   1  -5    8.87    0.51
  -2  -1  -5    6.08    0.57
   2  -1   5    7.21    0.79
  -2  -1  -5    5.56    0.49
  -2   1  -5    5.87    0.53
  -2   1  -5    5.08    0.48
   2   1   5    7.58    0.81
  -3  -1  -5    0.63    0.33
   3  -1   5    1.27    0.43
  -3  -1  -5    1.14    0.31
  -3   1  -5    0.61    0.32
  -3   1  -5    0.57    0.28
   3   1   5    0.50    0.34
   4  -1   5    0.73    0.45
  -4  -1  -5    1.94    0.48
   4   1   5    0.85    0.46
  -4   1  -5    1.19    0.44
  -6  -2   5    0.86    0.49
  -5  -2   5    0.58    0.45
  -5   2   5    0.96    0.49
   4  -2  -5    1.28    0.36
   4  -2  -5    1.16    0.40
  -4  -2   5    1.02    0.44
  -4   2   5    1.57    0.50
   3  -2  -5    8.21    0.80
   3  -2  -5    8.45    0.73
  -3  -2   5    7.52    0.66
  -3  -2   5    8.64    0.76
   3  -2  -5    7.41    0.68
  -3   2   5    9.05    0.75
   3   2  -5    8.74    0.73
   3   2  -5    8.35    0.78
  -2  -2   5    0.16    0.19
   2  -2  -5   -0.38    0.16
   2  -2  -5    0.15    0.28
  -2  -2   5   -0.07    0.26
  -2   2   5    0.40    0.31
   2   2  -5    0.21    0.26
  -1  -2   5    1.49    0.34
  -1  -2   5    1.14    0.35
   1  -2  -5    1.04    0.24
   1  -2  -5    0.89    0.19
   1   2  -5    1.20    0.23
  -1   2   5    1.28    0.33
   0  -2   5    3.08    0.52
   0  -2   5    2.59    0.40
   0  -2   5    2.50    0.39
   0   2   5    2.53    0.38
   0   2  -5    2.79    0.22
   1  -2   5   86.56    3.04
   1  -2   5   91.37    3.62
   1  -2   5   90.90    3.33
   1   2   5   84.15    3.30
  -1   2  -5   84.11    3.21
  -2  -2  -5   20.08    1.02
   2  -2   5   23.91    1.38
  -2  -2  -5   20.79    1.05
   2  -2   5   21.25    1.23
   2   2   5   22.66    1.27
  -2   2  -5   21.97    1.06
   3  -2   5    0.40    0.32
  -3  -2  -5    0.06    0.21
  -3  -2  -5    0.16    0.28
   3   2   5    0.14    0.27
  -3   2  -5    0.29    0.26
  -3   2  -5    0.11    0.30
   4  -2   5    1.31    0.49
  -4  -2  -5    1.69    0.45
   4   2   5    0.96    0.45
  -4   2  -5    1.54    0.46
  -6  -3   5    0.39    0.46
   5  -3  -5    1.41    0.46
  -5  -3   5    1.26    0.52
  -4  -3   5    1.35    0.33
  -4  -3   5    2.02    0.52
   4  -3  -5    2.30    0.51
   4  -3  -5    1.63    0.40
  -4   3   5    1.81    0.52
  -3  -3   5    1.23    0.43
   3  -3  -5    2.03    0.42
  -3  -3   5    1.34    0.36
   3  -3  -5    2.04    0.44
   3  -3  -5    2.21    0.53
   3   3  -5    1.93    0.42
  -3   3   5    2.49    0.52
   3   3  -5    2.06    0.48
  -2  -3   5    8.52    0.72
   2  -3  -5    8.54    0.61
  -2  -3   5    9.88    0.74
   2  -3  -5   10.34    0.72
   2   3  -5    9.24    0.69
  -2   3   5    9.40    0.72
  -1  -3   5    5.51    0.60
  -1  -3   5    5.39    0.65
   1  -3  -5    5.14    0.42
   1  -3  -5    4.66    0.35
  -1   3   5    6.01    0.60
   1   3  -5    4.73    0.38
   0  -3   5    5.38    0.55
   0  -3   5    6.16    0.72
   0  -3   5    5.57    0.48
   0   3   5    5.81    0.49
   0   3  -5    5.46    0.35
   1  -3   5    2.19    0.38
   1  -3   5    1.83    0.47
   1  -3   5    2.68    0.48
   1   3   5    2.41    0.43
  -1   3  -5    2.40    0.28
  -2  -3  -5    1.59    0.33
  -2  -3  -5    2.08    0.40
   2  -3   5    3.04    0.58
   2  -3   5    3.16    0.55
   2   3   5    1.84    0.45
  -2   3  -5    2.14    0.35
   3  -3   5   -0.16    0.26
  -3  -3  -5    0.09    0.28
  -3  -3  -5    0.07    0.21
   3   3   5    0.14    0.27
  -3   3  -5    0.39    0.26
  -3   3  -5    0.48    0.32
  -4  -3  -5    0.79    0.36
   4  -3   5   -0.03    0.36
  -4   3  -5   -0.23    0.32
   4   3   5    0.75    0.37
  -6  -4   5    0.44    0.47
   5  -4  -5    0.52    0.38
  -5  -4   5    0.11    0.38
   4  -4  -5   -0.25    0.25
  -4  -4   5   -0.51    0.30
  -4  -4   5    0.15    0.24
   4  -4  -5   -0.37    0.25
  -4   4   5   -0.14    0.33
   3  -4  -5   -0.47    0.21
   3  -4  -5   -0.45    0.23
   3  -4  -5   -0.28    0.38
  -3  -4   5    0.09    0.30
  -3  -4   5   -0.07    0.20
  -3   4   5   -0.31    0.29
   3   4  -5    0.43    0.34
  -2  -4   5    0.51    0.30
   2  -4  -5    0.06    0.31
  -2  -4   5    0.12    0.21
   2  -4  -5    0.24    0.22
   2   4  -5    0.44    0.28
  -2   4   5    0.10    0.33
   1  -4  -5    0.33    0.15
   1  -4  -5    0.26    0.22
  -1  -4   5    0.57    0.26
  -1  -4   5   -0.07    0.25
   1   4  -5    0.48    0.18
  -1   4   5    0.01    0.24
   0  -4   5    2.89    0.54
   0  -4   5    3.74    0.44
   0  -4   5    3.87    0.47
   0   4  -5    3.04    0.28
   1  -4   5   24.90    1.43
   1  -4   5   23.90    1.08
   1  -4   5   24.14    1.23
   1   4   5   22.39    1.24
  -1   4  -5   23.48    1.06
   2  -4   5    1.76    0.49
   2  -4   5    2.07    0.49
  -2  -4  -5    1.48    0.37
  -2  -4  -5    1.18    0.31
  -2   4  -5    2.19    0.35
   2   4   5    2.36    0.48
  -3  -4  -5    0.79    0.29
   3  -4   5    0.49    0.33
  -3  -4  -5    0.67    0.31
   3   4   5    0.59    0.36
  -3   4  -5    0.78    0.31
  -3   4  -5    0.47    0.33
   4  -4   5   -0.02    0.34
  -4  -4  -5    1.12    0.37
   4   4   5    0.01    0.30
  -4   4  -5    0.03    0.32
  -6  -5   5    0.19    0.45
   5  -5  -5    2.35    0.57
  -5  -5   5    2.11    0.58
  -4  -5   5    0.16    0.24
   4  -5  -5    0.39    0.33
  -4  -5   5    0.84    0.43
   4  -5  -5   -0.18    0.29
   3  -5  -5    0.37    0.31
  -3  -5   5    1.09    0.30
   3  -5  -5   -0.09    0.40
  -3  -5   5    0.54    0.36
  -3   5   5    1.19    0.45
   3   5  -5    0.91    0.37
  -2  -5   5   14.07    0.96
   2  -5  -5   13.71    0.82
   2  -5  -5   15.22    0.91
  -2  -5   5   15.07    0.93
  -2   5   5   15.28    0.97
   2   5  -5   14.14    0.87
   2   5  -5   15.76    0.71
  -1  -5   5    0.11    0.25
   1  -5  -5   -0.26    0.20
   1  -5  -5   -0.06    0.12
  -1  -5   5    0.06    0.19
  -1   5   5   -0.03    0.25
   1   5  -5    0.23    0.17
   0  -5   5    3.13    0.41
   0  -5   5    2.74    0.51
   0  -5   5    3.32    0.45
   0   5  -5    3.01    0.31
   1  -5   5   32.78    1.74
   1  -5   5   32.99    1.54
   1  -5   5   34.72    1.40
   1   5   5   32.72    1.57
  -1   5  -5   31.66    1.38
  -2  -5  -5   23.39    1.12
   2  -5   5   26.39    1.50
   2  -5   5   24.59    1.35
  -2  -5  -5   23.75    1.16
   2   5   5   26.41    1.39
  -2   5  -5   25.10    1.21
   3  -5   5    0.34    0.37
  -3  -5  -5    0.64    0.30
  -3  -5  -5    0.26    0.23
   3  -5   5    0.31    0.33
  -3   5  -5    0.56    0.29
   3   5   5    0.47    0.37
  -3   5  -5    0.53    0.30
   4  -5   5    0.65    0.39
  -4  -5  -5    1.56    0.42
   4   5   5    0.72    0.39
  -4   5  -5    0.90    0.41
  -6  -6   5   -0.08    0.39
  -5  -6   5    0.28    0.43
   5  -6  -5    0.19    0.34
  -4  -6   5    5.57    0.75
   4  -6  -5    6.98    0.73
   4  -6  -5    4.87    0.71
  -4  -6   5    5.62    0.65
  -3  -6   5    7.64    0.85
   3  -6  -5    9.71    0.87
   3  -6  -5    8.21    0.72
  -3  -6   5    8.11    0.69
   3   6  -5    9.06    0.80
  -2  -6   5    0.79    0.34
  -2  -6   5    0.31    0.22
   2  -6  -5    0.49    0.33
   2  -6  -5    0.16    0.20
   2   6  -5    0.26    0.26
   1  -6  -5    7.00    0.43
  -1  -6   5    7.89    0.69
   1  -6  -5    6.57    0.51
  -1  -6   5    7.24    0.63
   1   6  -5    6.48    0.48
   0  -6   5    0.47    0.21
   0  -6   5    0.26    0.26
   0  -6   5    0.16    0.25
   0   6  -5    0.12    0.14
   1  -6   5   13.51    1.04
   1  -6   5   14.70    0.90
   1  -6   5   14.61    0.80
   1   6   5   15.37    0.95
  -1   6  -5   13.90    0.75
   2  -6   5    0.18    0.30
   2  -6   5    0.26    0.35
  -2  -6  -5   -0.39    0.26
  -2   6  -5    0.19    0.21
   2   6   5    0.40    0.30
  -3  -6  -5    1.03    0.32
  -3  -6  -5    1.64    0.37
   3  -6   5    0.26    0.34
   3  -6   5    0.48    0.34
  -3   6  -5    1.47    0.40
   3   6   5    0.36    0.36
  -3   6  -5    0.86    0.34
   4  -6   5    0.68    0.39
  -4  -6  -5    1.48    0.40
  -4   6  -5    1.36    0.45
   4   6   5    1.04    0.44
  -6  -7   5    0.75    0.48
   5  -7  -5    0.27    0.36
  -5  -7   5    0.07    0.41
  -4  -7   5    6.24    0.78
  -4  -7   5    6.89    0.64
   4  -7  -5    6.89    0.82
   4  -7  -5    7.43    0.76
  -3  -7   5   19.94    1.20
   3  -7  -5   21.51    1.27
   3  -7  -5   18.98    1.15
  -3  -7   5   18.96    1.14
   3   7  -5   20.11    1.22
  -2  -7   5    0.29    0.22
  -2  -7   5    0.33    0.30
   2  -7  -5    0.13    0.19
   2  -7  -5   -0.06    0.30
   2   7  -5    0.96    0.31
  -1  -7   5    2.07    0.43
  -1  -7   5    2.19    0.41
   1  -7  -5    2.79    0.35
   1  -7  -5    2.14    0.27
   1   7  -5    2.11    0.34
   0  -7   5    2.69    0.42
   0  -7   5    2.74    0.39
   0  -7   5    3.13    0.54
   0   7  -5    3.21    0.36
   1  -7   5   -0.52    0.26
   1  -7   5    0.50    0.24
   1  -7   5    0.05    0.24
   1   7   5    0.81    0.32
  -1   7  -5    0.20    0.17
   2  -7   5   -0.28    0.26
  -2  -7  -5    0.09    0.24
   2  -7   5    0.11    0.26
   2   7   5    0.09    0.29
  -2   7  -5    0.14    0.19
   3  -7   5    1.58    0.44
   3  -7   5    0.97    0.42
  -3  -7  -5    1.03    0.31
  -3  -7  -5    1.80    0.38
   3   7   5    1.41    0.45
  -3   7  -5    1.36    0.39
  -4  -7  -5    0.68    0.31
   4  -7   5    0.08    0.37
   4   7   5    0.28    0.39
  -4   7  -5   -0.11    0.34
  -6  -8   5    0.59    0.50
   5  -8  -5    0.57    0.39
  -5  -8   5    0.06    0.37
   4  -8  -5   15.04    0.99
  -4  -8   5   13.98    1.03
   4  -8  -5   15.47    1.08
  -4  -8   5   13.66    0.93
  -3  -8   5   42.75    2.02
   3  -8  -5   44.78    2.08
  -3  -8   5   41.08    1.97
   3  -8  -5   45.53    2.04
   3   8  -5   43.83    2.08
   2  -8  -5   14.22    0.80
  -2  -8   5   13.11    0.91
   2  -8  -5   14.03    0.88
  -2  -8   5   14.77    0.96
   2   8  -5   12.79    0.84
   1  -8  -5    3.11    0.31
  -1  -8   5    3.83    0.57
  -1  -8   5    2.96    0.48
   1   8  -5    4.15    0.45
   0  -8   5    2.05    0.36
   0  -8   5    1.82    0.36
   0  -8   5    0.66    0.34
   0   8  -5    1.77    0.28
   1  -8   5   -0.16    0.19
   1  -8   5    0.16    0.37
   1  -8   5    0.03    0.22
  -1   8  -5    0.30    0.19
   2  -8   5    2.69    0.51
   2  -8   5    2.34    0.54
  -2  -8  -5    1.95    0.33
  -2   8  -5    1.56    0.34
   2   8   5    1.90    0.46
  -3  -8  -5    2.47    0.42
   3  -8   5    3.29    0.59
  -3  -8  -5    2.95    0.46
   3  -8   5    2.80    0.60
   3   8   5    2.07    0.51
  -3   8  -5    3.56    0.54
   4  -8   5    0.37    0.34
  -4  -8  -5    0.63    0.31
   4   8   5    0.25    0.39
  -4   8  -5    0.00    0.36
  -6  -9   5   -0.43    0.39
  -5  -9   5   -0.55    0.32
   5  -9  -5    0.21    0.34
   4  -9  -5   13.07    0.98
  -4  -9   5   12.43    0.88
  -4  -9   5   10.62    0.94
  -3  -9   5   16.43    1.06
  -3  -9   5   15.94    1.08
   3  -9  -5   19.36    1.11
   3   9  -5   16.96    1.13
  -2  -9   5    3.14    0.51
  -2  -9   5    3.78    0.59
   2  -9  -5    2.52    0.39
   2   9  -5    3.14    0.46
  -1  -9   5    7.24    0.70
  -1  -9   5    8.38    0.50
   1  -9  -5    7.55    0.50
  -1  -9   5    9.04    0.68
   1   9  -5    8.67    0.59
   0  -9   5   -0.24    0.21
   0  -9   5    0.15    0.19
   0  -9   5    0.07    0.25
   0  -9  -5    0.10    0.10
   0   9  -5    0.04    0.15
   1  -9   5    2.97    0.47
   1  -9   5    1.77    0.50
  -1  -9  -5    2.47    0.27
   1  -9   5    2.57    0.40
  -1   9  -5    2.70    0.38
   2  -9   5    5.39    0.69
  -2  -9  -5    4.36    0.43
   2  -9   5    5.32    0.75
  -2   9  -5    5.55    0.60
   2   9   5    4.02    0.63
   3  -9   5   -0.01    0.36
   3  -9   5    0.68    0.36
  -3  -9  -5    0.19    0.23
  -3  -9  -5    0.50    0.28
   3   9   5    0.62    0.34
  -3   9  -5   -0.19    0.24
   4  -9   5    0.25    0.33
  -4  -9  -5    0.50    0.32
  -4   9  -5   -0.22    0.33
   4   9   5    0.84    0.45
  -6 -10   5    0.77    0.55
  -5 -10   5   -0.40    0.36
   5 -10  -5    0.21    0.34
  -4 -10   5    2.51    0.57
   4 -10  -5    4.02    0.64
  -4 -10   5    2.23    0.45
  -3 -10   5    0.73    0.28
  -3 -10   5   -0.04    0.33
   3 -10  -5    0.51    0.30
   3  10  -5    0.42    0.35
  -2 -10   5   27.84    1.46
  -2 -10   5   30.69    1.55
   2 -10  -5   29.21    1.38
   2  10  -5   30.17    1.47
   1 -10  -5    0.89    0.21
  -1 -10   5    0.55    0.26
  -1 -10   5    1.15    0.23
  -1 -10   5    1.20    0.36
   1  10  -5    1.04    0.27
   0 -10   5    4.64    0.50
   0 -10  -5    4.32    0.31
   0 -10   5    5.15    0.58
   0 -10   5    3.52    0.58
   0  10  -5    4.97    0.51
  -1 -10  -5    3.12    0.30
   1 -10   5    2.80    0.46
   1 -10   5    3.40    0.46
   1 -10   5    3.03    0.59
  -1  10  -5    3.91    0.46
   2 -10   5    2.74    0.39
   2 -10   5    2.47    0.58
  -2 -10  -5    2.80    0.38
   2 -10   5    2.54    0.50
  -2  10  -5    2.04    0.39
   2  10   5    1.74    0.46
   3 -10   5    8.32    0.94
  -3 -10  -5    7.76    0.63
  -3 -10  -5    7.19    0.64
   3 -10   5    8.70    0.98
  -3  10  -5    8.03    0.74
   3  10   5    6.68    0.87
  -4 -10  -5    0.61    0.31
   4 -10   5    0.31    0.35
  -4  10  -5   -0.17    0.31
   4  10   5   -0.01    0.39
  -6 -11   5   -0.42    0.43
  -5 -11   5   -0.16    0.43
   5 -11  -5    0.29    0.37
  -4 -11   5   -0.07    0.30
   4 -11  -5   -0.05    0.28
  -4 -11   5   -0.02    0.22
   3 -11  -5    0.96    0.35
  -3 -11   5    0.67    0.28
  -3 -11   5    0.86    0.42
   3  11  -5    1.14    0.38
   2 -11  -5    1.59    0.33
  -2 -11   5    0.43    0.34
  -2 -11   5    1.14    0.33
   2  11  -5    0.72    0.32
  -1 -11   5    0.26    0.21
  -1 -11   5   -0.04    0.25
  -1 -11   5    0.03    0.15
   1 -11  -5    0.09    0.14
   1  11  -5    0.06    0.18
   0 -11   5    0.16    0.30
   0 -11   5    0.94    0.26
   0 -11  -5    0.96    0.19
   0 -11   5    0.03    0.25
   0  11  -5    0.73    0.25
  -1 -11  -5    0.82    0.20
   1 -11   5    0.40    0.26
   1 -11   5    0.62    0.34
   1 -11   5    0.73    0.28
  -1  11  -5    0.76    0.26
   2 -11   5    1.83    0.36
   2 -11   5    1.85    0.51
   2 -11   5    1.70    0.44
  -2 -11  -5    2.12    0.34
   2  11   5    2.53    0.53
  -2  11  -5    1.87    0.38
  -3 -11  -5    0.67    0.23
   3 -11   5    0.18    0.32
   3 -11   5    0.18    0.38
   3  11   5    0.24    0.32
  -4 -11  -5    0.54    0.26
   4 -11   5    0.43    0.40
  -4  11  -5   -0.16    0.36
   4  11   5    0.04    0.41
  -6 -12   5   -0.28    0.49
  -5 -12   5    0.44    0.46
   5 -12  -5    0.85    0.46
  -4 -12   5    0.68    0.40
   4 -12  -5    0.94    0.39
  -4 -12   5    0.93    0.33
  -3 -12   5   -0.06    0.36
   3 -12  -5    0.31    0.26
  -3 -12   5    0.31    0.25
  -2 -12   5    4.02    0.59
  -2 -12   5    3.50    0.55
   2 -12  -5    3.76    0.49
   2  12  -5    4.93    0.63
  -1 -12   5    5.33    0.64
   1 -12  -5    4.87    0.41
  -1 -12   5    3.37    0.55
  -1 -12   5    4.95    0.36
   1  12  -5    6.04    0.62
   0 -12  -5    0.32    0.15
   0 -12   5    0.16    0.23
   0 -12   5    0.01    0.18
   0 -12   5    0.13    0.28
   0  12  -5    0.23    0.19
   1 -12   5    1.58    0.44
   1 -12   5    0.65    0.29
  -1 -12  -5    1.09    0.22
   1 -12   5    1.23    0.34
  -1  12  -5    0.57    0.26
   2 -12   5    0.08    0.23
   2 -12   5    0.26    0.31
   2 -12   5    0.27    0.29
  -2 -12  -5    0.19    0.20
  -2  12  -5    0.18    0.23
  -3 -12  -5    0.40    0.23
   3 -12   5    0.06    0.32
   3 -12   5   -0.07    0.38
   3  12   5   -0.14    0.31
  -4 -12  -5    0.46    0.28
   4 -12   5    0.44    0.46
  -4  12  -5   -0.18    0.33
   4  12   5   -0.15    0.40
  -6 -13   5    0.13    0.49
  -5 -13   5    0.56    0.45
   5 -13  -5    0.48    0.39
  -4 -13   5   -0.17    0.22
  -4 -13   5    0.33    0.36
   4 -13  -5    0.07    0.28
  -3 -13   5    3.02    0.61
  -3 -13   5    4.03    0.57
   3 -13  -5    4.88    0.63
   2 -13  -5   23.01    1.21
  -2 -13   5   22.58    1.29
  -2 -13   5   24.28    1.37
   2  13  -5   24.40    1.31
  -1 -13   5    0.09    0.14
   1 -13  -5    0.08    0.15
  -1 -13   5   -0.01    0.25
  -1 -13   5    0.22    0.25
   1  13  -5   -0.13    0.20
   0 -13   5    0.33    0.29
   0 -13   5    0.28    0.21
   0 -13  -5   -0.10    0.13
   0 -13   5    0.18    0.26
   0  13  -5    0.01    0.20
   1 -13   5    0.77    0.37
  -1 -13  -5    1.62    0.27
   1 -13   5    1.10    0.35
   1 -13   5    1.57    0.37
  -1  13  -5    1.58    0.36
   2 -13   5   -0.08    0.27
   2 -13   5    0.10    0.26
   2 -13   5   -0.02    0.26
  -2 -13  -5    0.33    0.20
  -2  13  -5    0.15    0.25
   3 -13   5   -0.43    0.33
  -3 -13  -5    0.45    0.24
   3 -13   5    0.40    0.35
   3  13   5    0.35    0.39
   4 -13   5    1.18    0.52
  -4 -13  -5    2.01    0.45
   4  13   5    2.19    0.59
  -4  13  -5    1.75    0.54
  -6 -14   5    0.00    0.42
  -5 -14   5    0.15    0.45
   5 -14  -5   -0.08    0.35
  -4 -14   5    0.25    0.38
  -4 -14   5   -0.11    0.21
   4 -14  -5    0.54    0.35
  -3 -14   5    0.23    0.23
  -3 -14   5    0.38    0.33
   3 -14  -5    0.60    0.28
  -2 -14   5    1.24    0.42
   2 -14  -5    2.02    0.37
  -2 -14   5    1.04    0.35
   2  14  -5    1.15    0.37
  -1 -14   5    1.05    0.35
  -1 -14   5    1.00    0.22
  -1 -14   5    0.52    0.32
   1 -14  -5    0.84    0.23
   1  14  -5    0.68    0.28
   0 -14  -5    1.12    0.24
   0 -14   5    1.00    0.26
   0 -14   5    0.31    0.32
   0 -14   5    0.90    0.34
   0  14  -5    0.69    0.28
   1 -14   5    4.17    0.57
   1 -14   5    5.58    0.63
   1 -14   5    4.21    0.66
  -1 -14  -5    4.24    0.39
  -1  14  -5    4.83    0.58
  -2 -14  -5    0.17    0.20
   2 -14   5   -0.10    0.29
   2 -14   5    0.36    0.29
   2 -14   5   -0.14    0.22
  -2  14  -5    0.21    0.25
   3 -14   5    1.40    0.53
   3 -14   5    2.30    0.57
  -3 -14  -5    1.41    0.34
   3  14   5    1.11    0.47
  -4 -14  -5    0.90    0.34
   4 -14   5    0.90    0.50
  -4  14  -5    0.28    0.38
   4  14   5    0.24    0.42
  -6 -15   5   -0.49    0.38
   5 -15  -5    0.13    0.39
  -5 -15   5   -0.02    0.47
  -4 -15   5    0.74    0.44
  -4 -15   5    0.39    0.29
   4 -15  -5    0.14    0.32
  -3 -15   5    0.68    0.31
   3 -15  -5    0.44    0.26
  -3 -15   5    0.41    0.34
  -2 -15   5    0.54    0.34
   2 -15  -5    0.67    0.27
  -2 -15   5    0.46    0.27
   2  15  -5    0.56    0.29
  -1 -15   5    0.55    0.31
  -1 -15   5    0.35    0.25
   1 -15  -5    0.26    0.21
  -1 -15   5    0.44    0.18
   1  15  -5    0.45    0.26
   0 -15  -5    2.52    0.34
   0 -15   5    1.75    0.47
   0 -15   5    2.68    0.48
   0 -15   5    3.00    0.41
   0  15  -5    1.95    0.38
   1 -15   5    0.12    0.25
   1 -15   5   -0.02    0.29
  -1 -15  -5    0.14    0.16
   1 -15   5    0.10    0.28
  -1  15  -5    0.10    0.23
   2 -15   5    0.54    0.37
   2 -15   5    0.17    0.30
   2 -15   5    0.41    0.31
  -2 -15  -5    0.48    0.22
  -2  15  -5    0.14    0.26
  -3 -15  -5    0.16    0.21
   3 -15   5    0.70    0.39
   3 -15   5   -0.11    0.37
   4 -15   5    0.43    0.47
  -4 -15  -5    1.12    0.37
  -4  15  -5   -0.10    0.37
   4  15   5    0.31    0.49
  -6 -16   5    0.03    0.48
  -5 -16   5    2.79    0.69
  -4 -16   5    0.74    0.43
   4 -16  -5    1.50    0.45
  -4 -16   5    1.40    0.38
  -3 -16   5    6.48    0.76
  -3 -16   5    7.26    0.89
   3 -16  -5    7.52    0.70
  -2 -16   5    3.02    0.53
  -2 -16   5    2.58    0.51
   2 -16  -5    2.76    0.44
   2  16  -5    2.86    0.50
  -1 -16   5    0.61    0.32
  -1 -16   5    0.38    0.18
  -1 -16   5    0.14    0.26
   1 -16  -5    0.26    0.22
   1  16  -5    0.24    0.24
   0 -16   5    3.60    0.62
   0 -16   5    4.22    0.59
   0 -16  -5    3.77    0.44
   0 -16   5    3.75    0.47
   0  16  -5    5.12    0.61
   1 -16   5    0.25    0.33
  -1 -16  -5    0.03    0.16
   1 -16   5    0.23    0.25
   1 -16   5    0.08    0.27
  -1  16  -5   -0.09    0.23
   2 -16   5   -0.09    0.35
   2 -16   5    0.37    0.31
   2 -16   5    0.72    0.35
  -2 -16  -5    0.19    0.20
  -3 -16  -5    0.57    0.25
   3 -16   5    0.28    0.36
   4 -16   5    0.38    0.42
  -4 -16  -5    1.04    0.34
   4  16   5    0.19    0.46
  -5 -17   5    0.21    0.43
  -4 -17   5    0.83    0.47
  -4 -17   5    0.90    0.33
   4 -17  -5    1.05    0.42
   3 -17  -5    0.37    0.28
  -3 -17   5   -0.07    0.32
  -3 -17   5   -0.04    0.21
  -2 -17   5    0.34    0.33
   2 -17  -5    0.27    0.24
  -2 -17   5    0.10    0.25
  -1 -17   5    0.22    0.26
  -1 -17   5    0.07    0.30
   1 -17  -5    0.51    0.24
   1  17  -5    0.19    0.26
   0 -17   5    8.95    0.73
   0 -17  -5    8.57    0.61
   0 -17   5    8.47    0.60
   0 -17   5    8.80    0.97
   0  17  -5    8.84    0.74
   1 -17   5    2.35    0.48
   1 -17   5    2.30    0.53
  -1 -17  -5    2.74    0.38
   1 -17   5    2.26    0.46
  -1  17  -5    2.94    0.52
   2 -17   5    0.49    0.42
   2 -17   5    0.43    0.31
   2 -17   5    0.70    0.36
  -2 -17  -5    0.53    0.24
   3 -17   5    0.49    0.37
  -3 -17  -5    0.61    0.27
  -5 -18   5    0.38    0.45
  -4 -18   5    3.55    0.71
  -4 -18   5    2.08    0.47
   4 -18  -5    2.30    0.56
  -3 -18   5    1.45    0.40
  -3 -18   5    1.41    0.47
   3 -18  -5    2.18    0.48
   2 -18  -5    0.11    0.22
  -2 -18   5   -0.16    0.25
  -2 -18   5    0.03    0.22
  -1 -18   5    1.82    0.46
   1 -18  -5    2.29    0.40
  -1 -18   5    1.58    0.46
   1  18  -5    2.65    0.49
   0 -18  -5    1.82    0.35
   0 -18   5    1.49    0.47
   0 -18   5    1.11    0.28
   0 -18   5    2.07    0.47
   0  18  -5    1.69    0.40
   1 -18   5   -0.03    0.31
   1 -18   5    0.24    0.32
  -1 -18  -5    0.23    0.21
   1 -18   5   -0.26    0.21
  -1  18  -5   -0.11    0.23
   2 -18   5    1.86    0.44
   2 -18   5    2.03    0.56
  -2 -18  -5    1.07    0.32
   2 -18   5    1.63    0.45
  -3 -18  -5    0.86    0.32
   3 -18   5    0.54    0.40
  -5 -19   5    0.91    0.56
   4 -19  -5    0.38    0.33
  -4 -19   5    0.19    0.28
  -4 -19   5   -0.32    0.36
  -3 -19   5    2.61    0.61
   3 -19  -5    3.27    0.58
  -3 -19   5    2.57    0.51
   2 -19  -5    0.26    0.25
  -2 -19   5    0.12    0.29
  -2 -19   5    0.34    0.28
  -1 -19   5    2.67    0.54
  -1 -19   5    3.64    0.61
   1 -19  -5    3.52    0.49
   0 -19  -5    2.38    0.39
   0 -19   5    1.49    0.34
   0 -19   5    2.25    0.48
   0 -19   5    2.44    0.53
   0  19  -5    2.60    0.51
   1 -19   5    0.21    0.29
   1 -19   5    0.26    0.24
  -1 -19  -5    0.29    0.21
   1 -19   5    0.56    0.40
   2 -19   5    0.93    0.38
  -2 -19  -5    1.37    0.33
   2 -19   5    0.59    0.37
   3 -19   5   -0.03    0.37
  -3 -19  -5    0.35    0.29
  -5 -20   5    1.81    0.66
  -4 -20   5    0.68    0.47
   4 -20  -5    0.27    0.36
  -4 -20   5    0.06    0.29
  -3 -20   5    1.16    0.49
   3 -20  -5    1.74    0.45
  -3 -20   5    0.89    0.35
   2 -20  -5    2.27    0.46
  -2 -20   5    1.65    0.43
  -2 -20   5    2.56    0.55
   1 -20  -5    0.06    0.22
  -1 -20   5    0.44    0.26
  -1 -20   5    0.12    0.33
   0 -20  -5    5.57    0.61
   0 -20   5    5.87    0.59
   0 -20   5    4.34    0.73
   0 -20   5    6.04    0.73
  -1 -20  -5    0.23    0.21
   1 -20   5    0.07    0.36
   1 -20   5   -0.10    0.28
   1 -20   5    0.09    0.25
   2 -20   5    1.33    0.45
  -2 -20  -5    1.06    0.30
   2 -20   5    1.07    0.41
   3 -20   5    1.00    0.48
  -3 -20  -5    2.07    0.45
  -5 -21   5    0.25    0.52
  -4 -21   5    0.21    0.25
   4 -21  -5    0.46    0.39
  -4 -21   5    0.00    0.41
  -3 -21   5    0.18    0.28
   3 -21  -5    0.27    0.31
  -3 -21   5   -0.14    0.34
  -2 -21   5    0.43    0.33
  -2 -21   5   -0.07    0.24
   2 -21  -5   -0.10    0.24
   1 -21  -5    0.06    0.21
  -1 -21   5    0.38    0.31
  -1 -21   5    0.16    0.26
   0 -21   5   -0.02    0.22
   0 -21  -5   -0.03    0.18
   0 -21   5    0.11    0.34
   0 -21   5   -0.25    0.30
   1 -21   5    0.23    0.28
   1 -21   5    0.79    0.37
  -1 -21  -5    0.67    0.25
   2 -21   5    0.15    0.32
  -2 -21  -5    0.51    0.27
   2 -21   5    0.42    0.36
  -3 -21  -5    2.06    0.47
   3 -21   5    1.34    0.50
  -5 -22   5    2.98    0.76
  -4 -22   5    0.75    0.35
  -4 -22   5    0.96    0.53
   4 -22  -5    1.24    0.47
   3 -22  -5    0.18    0.29
  -3 -22   5    0.02    0.24
  -3 -22   5    0.15    0.37
   2 -22  -5    0.00    0.25
  -2 -22   5   -0.09    0.22
  -2 -22   5    0.24    0.34
   1 -22  -5    2.08    0.42
  -1 -22   5    2.48    0.54
  -1 -22   5    2.25    0.52
   0 -22   5    1.35    0.42
   0 -22  -5    1.61    0.39
  -1 -22  -5    1.26    0.35
   1 -22   5    1.64    0.46
   1 -22   5    0.95    0.37
   2 -22   5    0.22    0.39
   2 -22   5    0.18    0.33
  -2 -22  -5    0.35    0.26
  -3 -22  -5    0.64    0.31
   3 -22   5   -0.03    0.40
  -5 -23   5    0.05    0.52
  -4 -23   5    0.45    0.29
   4 -23  -5    0.26    0.38
  -4 -23   5    0.69    0.48
  -3 -23   5    0.32    0.41
  -3 -23   5    0.30    0.29
   3 -23  -5    0.25    0.33
   2 -23  -5    0.05    0.26
  -2 -23   5    0.61    0.43
  -2 -23   5   -0.11    0.25
  -1 -23   5    0.09    0.29
  -1 -23   5    0.15    0.28
   1 -23  -5   -0.04    0.23
   0 -23  -5    0.16    0.24
   0 -23   5    0.04    0.33
   1 -23   5    0.10    0.25
  -1 -23  -5    0.10    0.20
   1 -23   5    0.02    0.31
  -2 -23  -5    0.18    0.26
   2 -23   5    0.37    0.34
   2 -23   5    0.22    0.37
  -3 -23  -5    0.83    0.40
   3 -23   5    1.09    0.49
   4 -24  -5    1.42    0.51
  -4 -24   5    0.07    0.44
   3 -24  -5    0.67    0.38
  -3 -24   5    0.24    0.36
   2 -24  -5    0.03    0.26
  -2 -24   5    0.72    0.42
   1 -24  -5    0.20    0.26
  -1 -24   5    0.38    0.35
   0 -24   5    4.35    0.69
   0 -24  -5    4.92    0.65
   1 -24   5    0.63    0.33
   1 -24   5   -0.12    0.32
  -1 -24  -5    0.15    0.22
   2 -24   5    0.97    0.43
  -2 -24  -5    1.23    0.37
   2 -24   5    1.18    0.45
  -4 -25   5   -0.38    0.40
   3 -25  -5    0.85    0.41
  -3 -25   5    0.76    0.46
   2 -25  -5    0.40    0.32
  -2 -25   5    0.71    0.40
  -1 -25   5    0.10    0.34
   1 -25  -5    0.34    0.31
   0 -25  -5    2.05    0.46
   0 -25   5    2.43    0.56
  -1 -25  -5    0.05    0.21
   1 -25   5    0.09    0.30
   1 -25   5    0.05    0.31
  -2 -25  -5    1.10    0.38
   2 -25   5    0.31    0.42
   2 -25   5    0.80    0.39
  -4 -26   5    0.68    0.48
   3 -26  -5    1.08    0.44
  -3 -26   5    0.69    0.44
   2 -26  -5    0.12    0.31
  -2 -26   5    0.28    0.36
   1 -26  -5    1.13    0.39
  -1 -26   5    1.55    0.50
   0 -26  -5    0.29    0.27
   0 -26   5    0.06    0.35
  -1 -26  -5    0.05    0.25
   1 -26   5    0.19    0.38
  -2 -26  -5    2.74    0.54
   2 -26   5    1.29    0.47
   2 -26   5    2.52    0.60
  -4 -27   5    1.25    0.61
   3 -27  -5   -0.11    0.30
  -3 -27   5    0.69    0.46
   2 -27  -5    0.41    0.37
  -2 -27   5    0.67    0.43
   1 -27  -5    1.49    0.42
  -1 -27   5    1.59    0.52
   0 -27   5    0.48    0.40
   0 -27  -5    1.31    0.40
   1 -27   5    0.12    0.33
  -1 -27  -5    0.45    0.30
   2 -27   5    0.23    0.43
  -2 -27  -5    1.00    0.36
   2 -27   5    0.82    0.45
  -4 -28   5   -0.51    0.42
  -3 -28   5    2.21    0.65
   3 -28  -5    2.31    0.58
   2 -28  -5    0.03    0.27
  -2 -28   5    0.01    0.37
  -1 -28   5    0.39    0.38
   1 -28  -5    0.41    0.33
   0 -28  -5    1.01    0.38
   0 -28   5    0.50    0.43
   1 -28   5   -0.22    0.35
  -1 -28  -5    0.35    0.28
  -2 -28  -5    0.97    0.42
   2 -28   5    1.19    0.50
   2 -28   5    0.67    0.41
   3 -29  -5    1.25    0.50
  -3 -29   5   -0.15    0.43
   2 -29  -5    0.48    0.35
  -2 -29   5   -0.24    0.35
  -1 -29   5    0.29    0.40
   1 -29  -5    1.12    0.41
   0 -29   5    0.41    0.43
   0 -29  -5    0.32    0.35
   1 -29   5    0.11    0.39
  -1 -29  -5    0.25    0.30
  -3 -30   5    1.40    0.59
   3 -30  -5    2.14    0.64
   2 -30  -5   -0.07    0.34
  -2 -30   5    0.96    0.52
  -1 -30   5    0.99    0.50
   1 -30  -5    1.11    0.41
   0 -30   5    0.62    0.47
   0 -30  -5    1.73    0.50
   1 -30   5    0.04    0.40
  -1 -30  -5    0.23    0.32
  -3 -31   5    0.85    0.55
  -2 -31   5    3.29    0.72
   2 -31  -5    2.42    0.61
  -1 -31   5    0.17    0.44
   1 -31  -5    0.15    0.36
   0 -31   5   -0.22    0.37
   0 -31  -5    0.34    0.36
  -1 -31  -5    0.36    0.32
   1 -31   5    0.63    0.46
   2 -32  -5    1.67    0.54
  -2 -32   5    1.92    0.65
   1 -32  -5    0.46    0.41
  -1 -32   5    0.07    0.42
   0 -32  -5    0.09    0.33
   0 -32   5    0.19    0.44
   1 -33  -5    1.21    0.50
  -1 -33   5    0.73    0.51
  -6   0   6    0.98    0.58
  -5   0   6   13.39    1.13
  -4   0   6   49.18    2.31
   3   0  -6   23.99    1.37
  -3   0   6   22.67    1.36
  -2   0   6   -0.12    0.28
   2   0  -6    0.03    0.25
  -2   0   6    0.16    0.24
  -1   0   6    0.14    0.25
   1   0  -6    0.30    0.20
  -1   0   6    0.42    0.34
   0   0   6   -0.01    0.29
   0   0   6    0.21    0.31
   1   0   6    1.14    0.36
   2   0   6   -0.10    0.29
  -2   0  -6    0.10    0.22
  -2   0  -6    0.04    0.16
   3   0   6    0.77    0.42
  -3   0  -6    1.38    0.39
  -3   0  -6    1.19    0.35
  -6  -1   6   -0.15    0.49
  -5  -1   6    0.66    0.51
  -5   1   6    0.86    0.52
  -4  -1   6    5.62    0.80
  -4   1   6    5.23    0.78
   3  -1  -6    1.35    0.47
  -3  -1   6    1.21    0.46
  -3   1   6    1.13    0.47
   3   1  -6    0.00    0.35
   2  -1  -6    0.11    0.29
  -2  -1   6    0.19    0.25
  -2  -1   6    0.10    0.32
   2   1  -6    0.12    0.23
  -2   1   6    0.06    0.32
  -1  -1   6    1.14    0.38
   1  -1  -6    1.28    0.26
  -1  -1   6    1.32    0.42
  -1   1   6    1.68    0.44
   1   1  -6    1.33    0.26
   0  -1   6    6.88    0.86
   0  -1   6    7.53    0.71
   0   1   6    7.64    0.62
   1  -1   6   14.05    0.97
   1   1   6   14.31    0.99
  -2  -1  -6    1.59    0.28
   2  -1   6    1.11    0.41
  -2  -1  -6    1.26    0.30
   2   1   6    1.06    0.38
  -2   1  -6    1.31    0.30
  -2   1  -6    1.21    0.27
   3  -1   6    1.34    0.49
  -3  -1  -6    0.77    0.29
  -3  -1  -6    0.89    0.36
  -3   1  -6    1.09    0.37
  -3   1  -6    1.00    0.34
   3   1   6    0.45    0.41
  -6  -2   6   -0.74    0.41
  -5  -2   6    2.94    0.69
  -5   2   6    2.14    0.63
  -4  -2   6   12.96    1.04
  -4   2   6   12.98    1.05
  -3  -2   6    2.60    0.55
   3  -2  -6    2.12    0.43
  -3  -2   6    1.43    0.42
   3  -2  -6    1.43    0.48
   3   2  -6    1.56    0.48
  -3   2   6    1.29    0.50
   2  -2  -6    6.59    0.62
  -2  -2   6    7.01    0.80
   2  -2  -6    5.84    0.52
  -2  -2   6    6.22    0.74
  -2   2   6    6.13    0.74
   2   2  -6    5.97    0.57
  -1  -2   6    2.50    0.48
  -1  -2   6    1.43    0.41
   1  -2  -6    1.99    0.30
   1  -2  -6    2.23    0.27
   1   2  -6    1.74    0.29
  -1   2   6    1.93    0.49
   0  -2   6    4.26    0.57
   0  -2   6    5.78    0.78
   0  -2   6    3.49    0.52
   0   2   6    3.72    0.51
   1  -2   6    4.91    0.66
   1  -2   6    4.57    0.71
   1   2   6    2.63    0.52
  -1   2  -6    4.29    0.34
   2  -2   6    1.39    0.45
  -2  -2  -6    1.18    0.25
  -2  -2  -6    1.91    0.33
  -2   2  -6    1.95    0.33
  -2   2  -6    1.35    0.28
   2   2   6    0.79    0.35
  -3  -2  -6    0.22    0.29
  -3  -2  -6   -0.05    0.22
   3  -2   6   -0.24    0.30
  -3   2  -6   -0.16    0.29
   3   2   6    0.49    0.37
  -3   2  -6    0.09    0.25
  -6  -3   6   -0.34    0.48
  -5  -3   6    0.92    0.52
   4  -3  -6    0.19    0.33
  -4  -3   6    0.10    0.39
  -4   3   6   -0.22    0.43
   3  -3  -6    2.61    0.48
  -3  -3   6    2.28    0.55
   3  -3  -6    3.38    0.58
  -3  -3   6    1.87    0.46
   3   3  -6    3.06    0.58
  -3   3   6    2.76    0.62
   2  -3  -6    1.23    0.38
  -2  -3   6    1.63    0.46
   2  -3  -6    1.46    0.33
  -2  -3   6    0.71    0.33
  -2   3   6    1.87    0.48
   2   3  -6    1.88    0.39
  -1  -3   6    0.01    0.23
   1  -3  -6    0.13    0.13
   1  -3  -6    0.18    0.20
  -1  -3   6   -0.41    0.24
  -1   3   6   -0.53    0.28
   1   3  -6   -0.03    0.16
   0  -3   6   14.04    0.85
   0  -3   6   13.63    1.09
   0  -3   6   14.38    0.88
   0   3  -6   12.18    0.63
   1  -3   6   11.22    1.00
   1  -3   6   10.83    0.82
   1   3   6   10.29    0.81
  -1   3  -6    9.64    0.56
  -2  -3  -6    1.95    0.30
  -2  -3  -6    2.88    0.38
   2  -3   6    3.10    0.60
  -2   3  -6    2.12    0.35
   2   3   6    2.48    0.52
  -3  -3  -6    0.78    0.29
  -3  -3  -6    0.42    0.30
   3  -3   6    0.75    0.40
  -3   3  -6    0.49    0.29
   3   3   6    0.32    0.38
  -3   3  -6    0.52    0.33
  -6  -4   6   -0.36    0.47
  -5  -4   6    0.38    0.47
  -4  -4   6    1.33    0.40
   4  -4  -6    2.88    0.60
  -4  -4   6    1.19    0.52
  -4   4   6    1.53    0.57
   3  -4  -6    5.85    0.75
   3  -4  -6    5.81    0.67
  -3  -4   6    6.29    0.76
  -3  -4   6    6.14    0.78
  -3   4   6    6.25    0.83
   3   4  -6    6.73    0.77
   2  -4  -6    8.57    0.68
  -2  -4   6    7.24    0.79
  -2  -4   6    7.53    0.84
   2  -4  -6    6.81    0.56
  -2   4   6    7.61    0.82
   2   4  -6    7.33    0.64
  -1  -4   6    0.50    0.28
  -1  -4   6    0.27    0.30
   1  -4  -6    0.43    0.15
   1  -4  -6    1.09    0.26
  -1   4   6    0.92    0.41
   1   4  -6    0.91    0.23
   0  -4   6   12.83    0.86
   0  -4   6   14.45    1.10
   0  -4   6   13.66    0.86
   0   4  -6   13.44    0.69
   1  -4   6    0.62    0.35
   1  -4   6    1.50    0.47
  -1   4  -6    1.30    0.26
   1   4   6    1.00    0.38
   2  -4   6    0.04    0.30
  -2  -4  -6    0.32    0.21
  -2  -4  -6    0.08    0.18
   2  -4   6   -0.03    0.35
  -2   4  -6    0.14    0.19
   2   4   6    0.03    0.28
  -3  -4  -6    0.85    0.30
   3  -4   6    0.16    0.36
  -3  -4  -6    0.07    0.22
   3   4   6    0.16    0.31
  -3   4  -6    0.09    0.30
  -3   4  -6    0.04    0.28
  -6  -5   6    0.26    0.49
  -5  -5   6    1.02    0.52
   5  -5  -6    1.62    0.54
  -4  -5   6   -0.17    0.37
   4  -5  -6    0.76    0.39
  -4  -5   6    0.30    0.32
  -3  -5   6    3.59    0.61
   3  -5  -6    3.43    0.53
  -3  -5   6    4.12    0.62
   3  -5  -6    4.42    0.66
   3   5  -6    3.22    0.58
  -3   5   6    2.86    0.62
  -2  -5   6    2.41    0.50
  -2  -5   6    2.39    0.53
   2  -5  -6    1.69    0.34
   2  -5  -6    2.28    0.45
  -2   5   6    2.93    0.55
   2   5  -6    2.34    0.43
   1  -5  -6    0.36    0.16
  -1  -5   6    0.48    0.33
  -1  -5   6    0.16    0.24
   1  -5  -6    0.50    0.23
   1   5  -6    0.30    0.18
   0  -5   6    8.18    0.69
   0  -5   6    7.30    0.65
   0  -5   6   10.59    0.97
   0   5  -6    9.38    0.55
   1  -5   6    3.94    0.70
   1  -5   6    2.95    0.54
  -1   5  -6    3.80    0.41
   1   5   6    3.43    0.59
   2  -5   6    0.39    0.30
  -2  -5  -6   -0.04    0.17
  -2  -5  -6   -0.01    0.18
   2   5   6   -0.12    0.24
  -2   5  -6    0.04    0.20
  -3  -5  -6    1.40    0.34
  -3  -5  -6    1.04    0.32
   3  -5   6    1.59    0.51
   3   5   6    1.00    0.44
  -3   5  -6    1.22    0.37
  -3   5  -6    0.73    0.36
  -6  -6   6    0.37    0.51
  -5  -6   6    0.69    0.49
   5  -6  -6    0.76    0.45
   4  -6  -6    2.92    0.59
  -4  -6   6    1.93    0.57
  -4  -6   6    2.91    0.54
   3  -6  -6    7.20    0.79
  -3  -6   6    6.02    0.76
  -3  -6   6    5.46    0.75
   3  -6  -6    6.92    0.65
   3   6  -6    6.96    0.79
   2  -6  -6    1.13    0.30
   2  -6  -6    1.63    0.41
  -2  -6   6    1.50    0.47
  -2  -6   6    1.88    0.44
   2   6  -6    1.10    0.34
  -1  -6   6    0.48    0.31
   1  -6  -6    0.34    0.17
  -1  -6   6    0.35    0.27
   1  -6  -6    0.41    0.23
   1   6  -6    0.17    0.20
   0  -6   6   21.65    1.13
   0  -6   6   23.23    1.43
   0  -6   6   19.69    1.08
   0   6  -6   20.48    0.99
   1  -6   6   14.39    1.16
   1  -6   6   14.14    0.84
   1  -6   6   13.62    0.93
  -1   6  -6   12.95    0.75
  -2  -6  -6    0.50    0.19
  -2  -6  -6   -0.02    0.17
   2  -6   6    0.50    0.35
   2   6   6    0.33    0.31
  -2   6  -6    0.06    0.21
   3  -6   6    0.73    0.44
  -3  -6  -6    0.57    0.29
  -3  -6  -6    1.25    0.31
   3   6   6    0.53    0.37
  -3   6  -6    0.80    0.34
  -3   6  -6    0.52    0.34
  -6  -7   6   -0.18    0.48
  -5  -7   6    1.06    0.56
   5  -7  -6    1.43    0.54
  -4  -7   6    1.33    0.40
   4  -7  -6    2.19    0.51
  -4  -7   6    1.81    0.53
   3  -7  -6    0.78    0.31
  -3  -7   6    0.54    0.38
  -3  -7   6    0.52    0.28
   3  -7  -6    0.20    0.42
   3   7  -6    0.86    0.38
  -2  -7   6    0.26    0.31
  -2  -7   6   -0.08    0.22
   2  -7  -6   -0.23    0.27
   2  -7  -6    0.15    0.21
   2   7  -6    0.16    0.26
  -1  -7   6    0.70    0.35
  -1  -7   6    0.19    0.23
   1  -7  -6    0.15    0.15
   1   7  -6    0.33    0.21
   0  -7   6    0.11    0.25
   0  -7   6    0.25    0.35
   0  -7   6    0.81    0.36
   0   7  -6    0.31    0.19
   1  -7   6    2.73    0.63
   1  -7   6    3.14    0.46
   1  -7   6    3.73    0.58
  -1   7  -6    3.59    0.42
  -2  -7  -6    0.45    0.20
  -2  -7  -6    0.82    0.21
   2  -7   6    0.47    0.34
  -2   7  -6    0.52    0.27
   2   7   6    0.37    0.33
  -3  -7  -6    0.14    0.25
   3  -7   6    0.75    0.44
  -3   7  -6    0.48    0.35
   3   7   6    0.41    0.37
  -3   7  -6    0.22    0.29
  -6  -8   6   -0.45    0.45
   5  -8  -6    0.08    0.35
  -5  -8   6   -0.10    0.42
  -4  -8   6    1.28    0.47
  -4  -8   6    2.36    0.49
   4  -8  -6    1.99    0.52
   3  -8  -6   -0.43    0.35
  -3  -8   6    0.43    0.36
   3  -8  -6    0.25    0.26
  -3  -8   6    0.37    0.28
   3   8  -6    0.13    0.31
   2  -8  -6    0.37    0.23
  -2  -8   6    0.28    0.24
  -2  -8   6    0.48    0.35
   2   8  -6    0.12    0.25
  -1  -8   6    2.89    0.54
  -1  -8   6    2.18    0.50
   1  -8  -6    2.32    0.30
   1   8  -6    2.96    0.41
   0  -8   6    2.28    0.42
   0  -8   6    2.06    0.55
   0  -8   6    2.13    0.48
   0   8  -6    2.49    0.37
   1  -8   6    0.07    0.30
   1  -8   6   -0.33    0.34
   1  -8   6    0.15    0.27
  -1   8  -6    0.29    0.21
  -2  -8  -6    0.06    0.17
  -2  -8  -6    0.27    0.18
   2  -8   6    0.05    0.29
  -2   8  -6   -0.02    0.22
   2   8   6    0.27    0.31
   3  -8   6    1.98    0.53
  -3  -8  -6    1.74    0.36
  -3  -8  -6    1.53    0.38
   3   8   6    1.39    0.50
  -3   8  -6    2.40    0.48
   5  -9  -6    1.88    0.55
  -5  -9   6    2.56    0.66
  -4  -9   6    0.32    0.40
   4  -9  -6   -0.04    0.31
  -4  -9   6    0.51    0.30
  -3  -9   6    4.62    0.67
  -3  -9   6    4.75    0.72
   3  -9  -6    4.34    0.60
   2  -9  -6    0.64    0.26
  -2  -9   6    0.77    0.33
  -2  -9   6    0.79    0.38
   2   9  -6    0.95    0.33
  -1  -9   6    1.71    0.45
   1  -9  -6    2.18    0.30
  -1  -9   6    2.04    0.49
   1   9  -6    1.86    0.34
   0  -9   6    1.08    0.40
   0  -9   6    0.34    0.35
   0  -9   6    0.97    0.32
   0   9  -6    1.59    0.32
   1  -9   6    5.59    0.68
   1  -9   6    5.54    0.65
   1  -9   6    4.95    0.81
  -1   9  -6    5.07    0.50
   2  -9   6   -0.03    0.30
  -2  -9  -6    0.14    0.17
  -2   9  -6    0.15    0.21
   2   9   6   -0.03    0.30
  -3  -9  -6    2.36    0.44
   3  -9   6    2.07    0.57
  -3  -9  -6    1.98    0.39
   3   9   6    1.94    0.58
  -5 -10   6    0.36    0.43
   5 -10  -6    0.30    0.38
  -4 -10   6    1.46    0.50
  -4 -10   6    0.11    0.27
   4 -10  -6    0.60    0.34
  -3 -10   6    0.49    0.40
   3 -10  -6    0.24    0.29
  -3 -10   6    0.51    0.31
  -2 -10   6    3.02    0.60
   2 -10  -6    3.09    0.44
  -2 -10   6    3.18    0.57
   2  10  -6    3.67    0.53
  -1 -10   6    9.56    0.80
   1 -10  -6    9.12    0.57
  -1 -10   6    9.69    0.88
   1  10  -6    9.88    0.69
   0 -10   6   13.77    0.89
   0 -10   6   12.81    0.80
   0 -10   6   11.83    1.04
   0  10  -6   12.34    0.79
  -1 -10  -6    6.16    0.41
   1 -10   6    7.34    0.77
   1 -10   6    7.13    0.71
   1 -10   6    6.74    0.92
  -1  10  -6    7.45    0.60
  -2 -10  -6    1.59    0.28
   2 -10   6    1.86    0.50
  -2  10  -6    1.51    0.39
   3 -10   6   -0.01    0.36
  -3 -10  -6    0.32    0.27
  -3 -10  -6    0.44    0.27
   3  10   6    0.47    0.43
  -5 -11   6   -0.13    0.37
   5 -11  -6    0.19    0.38
  -4 -11   6    2.33    0.62
   4 -11  -6    2.14    0.50
  -4 -11   6    1.26    0.40
  -3 -11   6    3.06    0.62
   3 -11  -6    3.13    0.52
  -3 -11   6    2.60    0.52
   2 -11  -6    0.14    0.22
  -2 -11   6    0.04    0.25
  -2 -11   6    0.18    0.33
   2  11  -6    0.06    0.24
  -1 -11   6    3.78    0.60
  -1 -11   6    3.74    0.63
   1 -11  -6    3.26    0.38
   1  11  -6    3.22    0.47
   0 -11   6    0.04    0.30
   0 -11   6    0.15    0.24
   0 -11  -6    0.51    0.16
   0 -11   6   -0.16    0.33
   0  11  -6    0.44    0.23
  -1 -11  -6    1.29    0.22
   1 -11   6    1.52    0.39
   1 -11   6    0.88    0.45
   1 -11   6    0.71    0.38
  -1  11  -6    1.34    0.33
   2 -11   6    0.21    0.34
  -2 -11  -6    0.58    0.19
  -2  11  -6    0.11    0.26
   3 -11   6    0.35    0.43
  -3 -11  -6    0.91    0.30
  -3 -11  -6    0.33    0.28
   3  11   6    0.07    0.36
   5 -12  -6   -0.02    0.36
  -5 -12   6    0.61    0.50
  -4 -12   6    1.90    0.60
   4 -12  -6    1.24    0.44
  -4 -12   6    1.02    0.36
  -3 -12   6    0.17    0.33
   3 -12  -6    0.02    0.22
  -3 -12   6    0.30    0.30
  -2 -12   6    2.06    0.48
   2 -12  -6    2.25    0.39
  -2 -12   6    2.53    0.54
   2  12  -6    2.73    0.51
  -1 -12   6   -0.09    0.28
  -1 -12   6    0.53    0.29
   1 -12  -6    0.03    0.15
   1  12  -6   -0.09    0.22
   0 -12   6   -0.04    0.36
   0 -12  -6    0.13    0.13
   0 -12   6   -0.04    0.32
   0 -12   6    0.09    0.25
   0  12  -6    0.13    0.22
   1 -12   6    1.65    0.41
  -1 -12  -6    1.87    0.27
   1 -12   6    1.75    0.44
  -1  12  -6    2.49    0.44
   2 -12   6    0.11    0.34
  -2 -12  -6    0.61    0.20
  -2  12  -6    0.15    0.27
  -3 -12  -6    1.02    0.35
   3 -12   6    0.55    0.45
  -3 -12  -6    0.40    0.23
   3  12   6    0.40    0.41
   5 -13  -6    0.28    0.39
  -5 -13   6    0.10    0.49
  -4 -13   6    0.45    0.44
   4 -13  -6    1.50    0.46
  -4 -13   6    0.67    0.37
  -3 -13   6    0.27    0.31
  -3 -13   6    0.81    0.43
   3 -13  -6    0.09    0.26
  -2 -13   6    1.12    0.42
   2 -13  -6    1.77    0.34
  -2 -13   6    0.28    0.27
   2  13  -6    0.78    0.34
  -1 -13   6    0.33    0.33
  -1 -13   6    0.17    0.31
   1 -13  -6    0.37    0.20
   1  13  -6    0.84    0.31
   0 -13   6    0.07    0.33
   0 -13   6    0.33    0.53
   0 -13   6    0.09    0.24
   0 -13  -6    0.11    0.14
   0  13  -6    0.27    0.24
   1 -13   6    2.83    0.51
  -1 -13  -6    2.55    0.31
   1 -13   6    1.82    0.44
  -1  13  -6    2.91    0.48
  -2 -13  -6    2.80    0.39
   2 -13   6    2.94    0.60
  -2  13  -6    4.05    0.60
  -3 -13  -6    0.24    0.26
   3 -13   6    0.64    0.46
  -3 -13  -6    0.44    0.24
   5 -14  -6    1.30    0.52
  -5 -14   6    0.94    0.60
   4 -14  -6    0.07    0.33
  -4 -14   6    0.40    0.31
  -4 -14   6    0.20    0.41
   3 -14  -6    1.45    0.41
  -3 -14   6    1.82    0.53
  -3 -14   6    1.47    0.45
  -2 -14   6   -0.06    0.21
  -2 -14   6    0.38    0.35
   2 -14  -6    0.05    0.21
   2  14  -6    0.29    0.28
  -1 -14   6    1.74    0.46
   1 -14  -6    1.76    0.32
  -1 -14   6    2.26    0.52
   1  14  -6    2.55    0.46
   0 -14   6    1.53    0.50
   0 -14  -6    2.02    0.30
   0 -14   6    2.54    0.53
   0 -14   6    1.51    0.38
   0  14  -6    1.99    0.41
   1 -14   6    0.51    0.35
   1 -14   6    1.10    0.40
  -1 -14  -6    1.17    0.23
  -1  14  -6    1.08    0.35
   2 -14   6    0.38    0.33
  -2 -14  -6    0.39    0.20
  -3 -14  -6    0.29    0.26
   3 -14   6   -0.20    0.37
  -5 -15   6    0.03    0.46
   5 -15  -6    0.28    0.43
  -4 -15   6    0.34    0.42
  -4 -15   6    0.30    0.31
   4 -15  -6    0.47    0.37
   3 -15  -6    0.78    0.34
  -3 -15   6    0.20    0.28
  -3 -15   6    1.22    0.47
  -2 -15   6    2.14    0.54
   2 -15  -6    3.02    0.47
  -2 -15   6    2.39    0.53
  -1 -15   6    3.08    0.59
  -1 -15   6    4.50    0.69
   1 -15  -6    4.35    0.43
   1  15  -6    5.47    0.66
   0 -15  -6    0.11    0.16
   0 -15   6   -0.07    0.29
   0 -15   6    0.05    0.24
   0  15  -6    0.01    0.24
   1 -15   6    0.01    0.30
  -1 -15  -6    0.32    0.17
   1 -15   6    0.55    0.33
  -1  15  -6    0.16    0.29
   2 -15   6    0.58    0.39
  -2 -15  -6    1.48    0.32
  -3 -15  -6    0.61    0.28
   3 -15   6    0.41    0.45
  -5 -16   6    0.48    0.54
   5 -16  -6    0.33    0.44
  -4 -16   6    0.21    0.43
   4 -16  -6   -0.01    0.30
  -4 -16   6    0.14    0.32
   3 -16  -6    0.14    0.27
  -3 -16   6    0.09    0.26
  -3 -16   6    0.06    0.35
   2 -16  -6    0.61    0.29
  -2 -16   6    1.54    0.48
  -2 -16   6    1.12    0.40
  -1 -16   6    0.05    0.29
  -1 -16   6   -0.03    0.31
   1 -16  -6    0.30    0.18
   1  16  -6    0.75    0.33
   0 -16  -6    0.09    0.17
   0 -16   6    0.08    0.25
   0 -16   6    0.07    0.30
   0  16  -6    0.32    0.27
  -1 -16  -6    3.80    0.44
   1 -16   6    4.67    0.64
   1 -16   6    6.07    0.73
  -1  16  -6    3.97    0.61
  -2 -16  -6    0.83    0.27
   2 -16   6    0.36    0.36
  -3 -16  -6    1.31    0.35
   3 -16   6    1.03    0.48
  -5 -17   6    0.66    0.55
   5 -17  -6    0.11    0.43
  -4 -17   6    0.48    0.46
  -4 -17   6    0.20    0.29
   4 -17  -6    0.88    0.42
  -3 -17   6    0.44    0.33
   3 -17  -6    0.29    0.29
  -3 -17   6    0.17    0.38
   2 -17  -6    0.43    0.26
  -2 -17   6    0.20    0.29
  -2 -17   6   -0.02    0.34
  -1 -17   6    4.72    0.69
   1 -17  -6    3.57    0.47
   0 -17   6    1.24    0.43
   0 -17  -6    1.39    0.30
   0  17  -6    1.83    0.42
  -1 -17  -6    0.13    0.19
   1 -17   6    0.97    0.40
   1 -17   6    0.17    0.29
  -2 -17  -6    1.37    0.31
   2 -17   6    1.29    0.49
  -5 -18   6    0.08    0.47
  -4 -18   6    0.01    0.29
   4 -18  -6    0.15    0.33
  -4 -18   6   -0.05    0.40
   3 -18  -6    0.36    0.29
  -3 -18   6    0.20    0.39
   2 -18  -6   -0.01    0.20
  -2 -18   6    0.64    0.41
   1 -18  -6    0.33    0.22
  -1 -18   6    0.66    0.39
   0 -18   6    1.06    0.43
   0 -18  -6    1.48    0.30
   1 -18   6    3.67    0.59
  -1 -18  -6    3.45    0.45
   1 -18   6    3.58    0.63
  -2 -18  -6    6.04    0.55
   2 -18   6    7.35    0.91
  -4 -19   6    0.40    0.47
   4 -19  -6    0.12    0.32
   3 -19  -6    0.59    0.32
  -3 -19   6    0.02    0.39
  -2 -19   6    0.02    0.34
   2 -19  -6    0.36    0.26
   1 -19  -6    0.45    0.23
  -1 -19   6   -0.24    0.30
   0 -19  -6    0.39    0.23
   0 -19   6    1.14    0.42
   1 -19   6    1.03    0.43
  -1 -19  -6    0.52    0.23
   1 -19   6    0.36    0.33
  -2 -19  -6    3.05    0.46
   2 -19   6    2.25    0.59
   4 -20  -6   -0.55    0.28
  -4 -20   6   -0.22    0.41
   3 -20  -6    1.03    0.41
  -3 -20   6    0.54    0.42
   2 -20  -6    1.00    0.37
  -2 -20   6    1.12    0.47
   1 -20  -6    0.06    0.19
  -1 -20   6   -0.15    0.34
   0 -20   6   -0.40    0.31
   0 -20  -6    0.16    0.21
   1 -20   6    0.75    0.42
  -1 -20  -6    0.88    0.30
  -2 -20  -6    2.77    0.46
   2 -20   6    1.34    0.48
  -4 -21   6    1.63    0.61
   4 -21  -6    2.31    0.62
   3 -21  -6    2.46    0.53
  -3 -21   6    1.65    0.59
   2 -21  -6    0.15    0.27
  -2 -21   6   -0.08    0.33
   1 -21  -6    0.05    0.18
  -1 -21   6    0.41    0.38
   0 -21  -6    0.51    0.26
   0 -21   6    1.03    0.43
   1 -21   6    0.34    0.39
  -1 -21  -6    0.41    0.24
  -2 -21  -6    2.48    0.42
   2 -21   6    1.66    0.53
   4 -22  -6    0.63    0.42
  -4 -22   6    0.83    0.57
  -3 -22   6    0.42    0.46
   3 -22  -6    1.22    0.42
   2 -22  -6    0.32    0.27
  -2 -22   6    0.37    0.38
  -1 -22   6    0.33    0.36
   1 -22  -6    0.31    0.27
   0 -22  -6   -0.09    0.23
   0 -22   6    0.18    0.35
  -1 -22  -6    0.61    0.29
   1 -22   6    1.20    0.47
  -2 -22  -6    0.95    0.32
   2 -22   6    0.22    0.40
   4 -23  -6    2.45    0.61
  -4 -23   6    1.26    0.62
  -3 -23   6    4.75    0.85
   3 -23  -6    5.72    0.80
  -2 -23   6    0.58    0.40
   2 -23  -6   -0.07    0.25
  -1 -23   6    1.56    0.55
   1 -23  -6    1.87    0.43
   0 -23   6    0.28    0.39
   0 -23  -6    0.40    0.27
  -1 -23  -6    0.83    0.31
   1 -23   6    0.93    0.49
   4 -24  -6   -0.17    0.38
  -4 -24   6    0.49    0.50
   3 -24  -6    0.85    0.44
  -3 -24   6    2.27    0.68
  -2 -24   6    0.25    0.37
   2 -24  -6    0.11    0.27
  -1 -24   6    0.05    0.35
   1 -24  -6    0.71    0.32
   0 -24   6   -0.01    0.37
   0 -24  -6   -0.11    0.27
   1 -24   6    0.01    0.40
  -1 -24  -6   -0.01    0.23
   3 -25  -6    1.89    0.56
  -3 -25   6    1.73    0.59
   2 -25  -6    1.54    0.45
  -2 -25   6    1.38    0.52
  -1 -25   6    0.13    0.40
   1 -25  -6   -0.04    0.26
   0 -25   6    0.42    0.40
   0 -25  -6   -0.16    0.25
  -1 -25  -6    0.45    0.27
   1 -25   6    0.04    0.42
  -3 -26   6    2.20    0.70
   3 -26  -6    1.74    0.56
   2 -26  -6    2.42    0.55
  -2 -26   6    3.32    0.72
  -1 -26   6    0.52    0.46
   1 -26  -6    0.62    0.34
   0 -26   6    0.18    0.38
   0 -26  -6    0.29    0.27
  -1 -26  -6    0.69    0.31
   1 -26   6    0.34    0.45
  -3 -27   6    1.28    0.58
   3 -27  -6    0.54    0.42
   2 -27  -6    0.81    0.40
  -2 -27   6    0.54    0.45
  -1 -27   6    1.05    0.52
   1 -27  -6    2.41    0.52
   0 -27  -6    0.07    0.30
   0 -27   6    0.52    0.46
   2 -28  -6    0.28    0.38
  -2 -28   6    1.31    0.55
  -1 -28   6    2.20    0.65
   1 -28  -6    1.51    0.46
   0 -28  -6    0.37    0.32
   0 -28   6   -0.18    0.43
   1 -29  -6    2.80    0.60
  -1 -29   6    2.00    0.63
  -5   0   7   -0.08    0.45
  -4   0   7   -0.43    0.41
   3   0  -7   -0.03    0.38
  -3   0   7   -0.51    0.36
   2   0  -7    0.26    0.30
  -2   0   7    0.06    0.37
  -1   0   7    0.05    0.34
   1   0  -7    0.00    0.20
   1   0   7   -0.09    0.28
   2   0   7    0.27    0.38
  -2   0  -7    0.33    0.25
  -2   0  -7   -0.03    0.16
  -5  -1   7    0.44    0.52
  -5   1   7   -0.20    0.44
  -4  -1   7   -0.19    0.46
  -4   1   7   -0.55    0.40
   3  -1  -7    0.55    0.43
  -3  -1   7    0.42    0.46
   3   1  -7    0.67    0.42
  -3   1   7    0.17    0.47
  -2  -1   7    0.04    0.36
   2  -1  -7    0.61    0.34
  -2   1   7    0.56    0.42
   2   1  -7    0.12    0.28
   1  -1  -7   -0.01    0.21
  -1  -1   7   -0.50    0.34
   1   1  -7    0.30    0.22
  -1   1   7   -0.16    0.34
   1  -1   7    0.34    0.33
   1   1   7   -0.07    0.30
   2  -1   7    0.67    0.41
  -2   1  -7    0.43    0.27
  -2   1  -7    0.52    0.22
   2   1   7    0.89    0.48
  -5  -2   7    0.99    0.60
  -4  -2   7    1.27    0.57
  -4   2   7    1.96    0.63
   3  -2  -7    5.29    0.73
  -3  -2   7    5.08    0.79
  -3   2   7    7.52    0.95
   3   2  -7    5.43    0.73
  -2  -2   7    3.48    0.64
  -2  -2   7    4.21    0.67
   2  -2  -7    3.55    0.53
   2   2  -7    4.12    0.54
  -2   2   7    4.11    0.68
  -1  -2   7    5.22    0.71
   1  -2  -7    4.73    0.47
   1   2  -7    4.74    0.45
  -1   2   7    6.12    0.76
   0  -2   7    0.94    0.40
   1  -2   7   -0.03    0.31
   2  -2   7    0.41    0.38
   2   2   7    0.56    0.43
  -2   2  -7    0.84    0.26
  -2   2  -7    0.99    0.31
  -5  -3   7   -0.71    0.45
  -4  -3   7   -0.28    0.41
  -4   3   7   -0.18    0.39
  -3  -3   7    0.95    0.46
   3  -3  -7    0.29    0.41
  -3  -3   7    0.43    0.35
   3   3  -7    0.45    0.38
  -3   3   7   -0.12    0.40
  -2  -3   7    5.66    0.76
  -2  -3   7    4.13    0.70
   2  -3  -7    5.43    0.62
  -2   3   7    6.25    0.82
   2   3  -7    5.72    0.64
   1  -3  -7    2.65    0.37
  -1  -3   7    3.20    0.61
   1   3  -7    2.87    0.38
  -1   3   7    3.38    0.59
   0  -3   7    0.09    0.34
   1  -3   7   -0.09    0.31
   2  -3   7   -0.11    0.28
   2   3   7   -0.20    0.31
  -2   3  -7    0.05    0.20
  -2   3  -7   -0.22    0.22
  -5  -4   7    0.14    0.53
  -4  -4   7    4.44    0.79
  -3  -4   7    1.29    0.49
   3  -4  -7    1.94    0.41
   3  -4  -7    1.51    0.50
  -3  -4   7    1.96    0.51
   3   4  -7    1.97    0.50
  -3   4   7    1.54    0.56
  -2  -4   7    2.47    0.58
   2  -4  -7    1.61    0.42
   2  -4  -7    1.72    0.33
  -2   4   7    1.45    0.51
   2   4  -7    1.89    0.41
  -1  -4   7    0.39    0.39
   1  -4  -7    0.35    0.25
   1   4  -7    0.64    0.24
   0  -4   7    1.17    0.44
   0   4  -7    1.71    0.27
   1  -4   7    0.44    0.36
  -1   4  -7    1.07    0.24
   2  -4   7    0.21    0.31
  -2   4  -7    0.01    0.21
  -2   4  -7   -0.07    0.23
   2   4   7    0.03    0.34
  -5  -5   7    2.02    0.69
  -4  -5   7    0.00    0.42
  -4  -5   7    0.55    0.35
   4  -5  -7    0.62    0.34
  -3  -5   7    3.79    0.66
  -3  -5   7    4.60    0.77
   3  -5  -7    3.40    0.52
   3  -5  -7    3.80    0.63
  -2  -5   7   -0.12    0.36
   2  -5  -7   -0.18    0.17
   2  -5  -7    0.08    0.31
   2   5  -7    0.22    0.29
   1  -5  -7    0.13    0.15
  -1  -5   7    0.18    0.36
   1  -5  -7    0.08    0.24
   1   5  -7    0.23    0.21
   0  -5   7    1.34    0.48
   0   5  -7    1.76    0.30
   1  -5   7    0.03    0.32
  -1   5  -7    0.16    0.18
   2  -5   7   -0.07    0.32
  -2   5  -7    0.14    0.24
   2   5   7   -0.09    0.30
  -5  -6   7    3.76    0.82
  -4  -6   7    2.44    0.57
  -4  -6   7    3.36    0.72
   4  -6  -7    1.33    0.41
  -3  -6   7    0.17    0.30
   3  -6  -7    0.26    0.24
   3  -6  -7    0.14    0.39
  -3  -6   7    0.26    0.41
   2  -6  -7    0.51    0.35
  -2  -6   7   -0.16    0.37
   2  -6  -7    0.31    0.21
   2   6  -7    0.51    0.30
   1  -6  -7    0.29    0.16
  -1  -6   7   -0.03    0.36
   1   6  -7    0.60    0.23
   0  -6   7    1.18    0.46
   0  -6   7    0.58    0.33
   0   6  -7    1.18    0.27
   1  -6   7   -0.11    0.29
  -1   6  -7    0.45    0.23
   2  -6   7    2.71    0.59
   2   6   7    2.23    0.62
  -2   6  -7    2.09    0.41
   5  -7  -7    4.49    0.80
  -5  -7   7    4.19    0.83
   4  -7  -7    1.03    0.40
  -4  -7   7    1.31    0.55
  -4  -7   7    1.54    0.47
   3  -7  -7   -0.28    0.18
   3  -7  -7   -0.12    0.36
  -3  -7   7   -0.31    0.35
   2  -7  -7    2.77    0.39
  -2  -7   7    1.92    0.55
   2   7  -7    3.63    0.53
   1  -7  -7    0.20    0.15
  -1  -7   7   -0.30    0.33
   1   7  -7    0.53    0.24
   0  -7   7    4.84    0.68
   0  -7   7    4.03    0.59
   0   7  -7    4.22    0.46
   1  -7   7    0.45    0.36
  -1   7  -7    0.20    0.19
   2  -7   7    1.26    0.46
  -2   7  -7    0.90    0.32
  -5  -8   7    2.73    0.72
   5  -8  -7    2.29    0.63
   4  -8  -7    1.45    0.45
  -4  -8   7    1.32    0.57
  -4  -8   7    1.59    0.48
  -3  -8   7    0.07    0.39
   3  -8  -7    0.14    0.24
  -2  -8   7    0.46    0.41
   2  -8  -7    0.69    0.24
   2   8  -7    0.80    0.34
  -1  -8   7    0.44    0.41
   1  -8  -7    0.14    0.15
   1   8  -7    0.37    0.23
   0  -8   7    7.27    0.77
   0  -8   7    6.67    0.78
   0   8  -7    7.78    0.58
   1  -8   7    0.42    0.35
  -1   8  -7    0.34    0.24
   2  -8   7    0.94    0.44
  -2   8  -7    0.67    0.30
   5  -9  -7    0.56    0.47
  -5  -9   7    0.48    0.49
   4  -9  -7    0.09    0.31
  -4  -9   7   -0.16    0.38
   3  -9  -7   -0.09    0.23
  -3  -9   7   -0.04    0.38
  -2  -9   7    0.08    0.36
   2  -9  -7    0.54    0.23
   2   9  -7    0.42    0.31
   1  -9  -7    4.39    0.38
  -1  -9   7    5.72    0.75
   1   9  -7    5.54    0.59
   0  -9   7    1.71    0.52
   0  -9   7    1.87    0.45
   0   9  -7    2.86    0.40
   1  -9   7    0.08    0.33
  -1   9  -7    0.11    0.21
   2  -9   7    0.30    0.36
  -2   9  -7    0.29    0.27
  -5 -10   7    0.27    0.50
   5 -10  -7   -0.35    0.36
  -4 -10   7   -0.05    0.36
   4 -10  -7   -0.37    0.29
  -3 -10   7   -0.41    0.34
   3 -10  -7   -0.20    0.23
   2 -10  -7    0.03    0.19
  -2 -10   7   -0.47    0.32
   2  10  -7    0.17    0.29
   1 -10  -7    0.17    0.18
  -1 -10   7   -0.44    0.32
   1  10  -7    0.56    0.27
   0 -10   7    6.01    0.70
   0 -10   7    6.30    0.78
   0  10  -7    5.54    0.51
   1 -10   7    2.08    0.52
  -1  10  -7    2.28    0.42
  -2 -10  -7    0.16    0.20
   2 -10   7    0.29    0.39
  -2 -10  -7    0.24    0.18
  -2  10  -7    0.48    0.28
  -4 -11   7    0.29    0.42
   4 -11  -7    0.05    0.33
   3 -11  -7    0.43    0.31
  -3 -11   7    0.80    0.49
   2 -11  -7    0.05    0.21
  -2 -11   7   -0.09    0.37
   2  11  -7    0.40    0.31
   1 -11  -7    6.42    0.48
  -1 -11   7    7.54    0.87
   1  11  -7    6.75    0.64
   0 -11   7    2.07    0.52
   0  11  -7    1.17    0.32
   1 -11   7    4.50    0.70
  -1  11  -7    4.18    0.56
  -2 -11  -7    1.85    0.29
   2 -11   7    1.96    0.58
  -2 -11  -7    1.93    0.32
  -2  11  -7    2.15    0.46
   4 -12  -7    0.42    0.39
  -4 -12   7    0.13    0.46
  -3 -12   7    0.72    0.47
   3 -12  -7    1.43    0.42
  -2 -12   7   -0.33    0.36
   2 -12  -7   -0.05    0.22
   1 -12  -7    3.33    0.39
  -1 -12   7    5.34    0.76
   1  12  -7    4.55    0.59
   0 -12   7    7.00    0.83
   0  12  -7    4.92    0.59
   1 -12   7    2.67    0.59
  -1  12  -7    2.25    0.45
  -2 -12  -7    1.13    0.27
   2 -12   7    0.91    0.45
  -2 -12  -7    1.68    0.29
   4 -13  -7    0.17    0.37
  -4 -13   7    0.35    0.45
   3 -13  -7    0.74    0.34
  -3 -13   7   -0.01    0.38
  -2 -13   7   -0.24    0.36
   2 -13  -7    0.00    0.22
   1 -13  -7    2.31    0.35
  -1 -13   7    4.37    0.70
   1  13  -7    3.77    0.56
   0 -13  -7    3.27    0.36
   0 -13   7    3.63    0.69
   0  13  -7    3.92    0.55
   1 -13   7    1.78    0.51
  -1  13  -7    0.77    0.35
  -4 -14   7    1.30    0.56
   4 -14  -7    1.06    0.43
   3 -14  -7    0.37    0.30
  -3 -14   7    0.12    0.40
   2 -14  -7    0.59    0.29
  -2 -14   7    0.70    0.45
   1 -14  -7    0.20    0.20
  -1 -14   7    0.25    0.40
   1  14  -7    0.31    0.31
   0 -14   7    3.48    0.66
   0 -14  -7    3.76    0.36
   0  14  -7    5.01    0.63
  -1 -14  -7    4.96    0.41
  -1  14  -7    4.98    0.68
   4 -15  -7    2.36    0.58
  -4 -15   7    1.87    0.65
  -3 -15   7   -0.08    0.42
   3 -15  -7    0.03    0.27
   2 -15  -7    1.36    0.35
  -2 -15   7    0.64    0.48
   1 -15  -7    0.29    0.23
  -1 -15   7    0.41    0.43
   0 -15  -7    0.35    0.17
   0 -15   7   -0.15    0.41
   0  15  -7    0.19    0.29
  -1 -15  -7    0.82    0.22
  -4 -16   7    1.75    0.64
   4 -16  -7    1.24    0.51
   3 -16  -7    1.15    0.43
  -3 -16   7    2.17    0.63
   2 -16  -7    0.99    0.34
  -2 -16   7    0.92    0.49
   1 -16  -7    2.48    0.40
  -1 -16   7    3.48    0.67
   0 -16  -7    0.73    0.23
   0 -16   7    0.61    0.47
  -1 -16  -7    0.54    0.20
   4 -17  -7    0.74    0.45
  -4 -17   7    0.30    0.51
  -3 -17   7    0.43    0.49
   3 -17  -7    1.12    0.41
   2 -17  -7    0.32    0.27
  -2 -17   7    0.28    0.39
  -1 -17   7    1.45    0.53
   1 -17  -7    1.88    0.37
   0 -17  -7    3.15    0.43
   0 -17   7    2.86    0.63
  -1 -17  -7    1.09    0.28
  -3 -18   7    1.63    0.61
   3 -18  -7    1.04    0.39
   2 -18  -7    0.03    0.27
  -2 -18   7    0.35    0.47
  -1 -18   7    0.02    0.42
   1 -18  -7    0.08    0.21
   0 -18   7    1.30    0.56
   0 -18  -7    1.51    0.32
  -1 -18  -7    0.74    0.26
   3 -19  -7    2.34    0.54
  -3 -19   7    4.11    0.81
  -2 -19   7   -0.28    0.41
   2 -19  -7    0.17    0.25
   1 -19  -7    0.07    0.23
  -1 -19   7   -0.32    0.40
   0 -19   7   -0.13    0.40
   0 -19  -7    0.49    0.24
   3 -20  -7    0.12    0.31
  -3 -20   7   -0.42    0.45
   2 -20  -7    0.60    0.32
  -2 -20   7    0.46    0.48
  -1 -20   7    0.30    0.45
   1 -20  -7    0.99    0.33
   0 -20  -7    0.31    0.24
   0 -20   7    0.30    0.47
  -3 -21   7    0.12    0.46
   3 -21  -7    0.28    0.36
  -2 -21   7    2.47    0.68
   2 -21  -7    3.87    0.61
   1 -21  -7    0.72    0.33
  -1 -21   7    0.40    0.48
   0 -21  -7    0.20    0.24
   0 -21   7    0.08    0.41
   2 -22  -7    2.00    0.48
  -2 -22   7    2.64    0.69
  -1 -22   7    0.52    0.46
   1 -22  -7    0.62    0.31
   0 -22  -7    0.29    0.27
   2 -23  -7    0.77    0.36
  -2 -23   7    0.36    0.48
  -1 -23   7    0.12    0.44
   1 -23  -7   -0.21    0.25
  -4   0   8   -0.14    0.51
  -3   0   8    0.82    0.59
  -2   0   8    0.83    0.52
   2   0  -8    1.75    0.43
   1   0  -8    3.90    0.45
  -4   1   8    0.08    0.51
  -3  -1   8    0.11    0.52
  -3   1   8   -0.06    0.51
  -2  -1   8   -0.17    0.44
   2  -1  -8    0.08    0.34
   2   1  -8    0.45    0.32
  -2   1   8   -0.63    0.41
   1   1  -8    0.08    0.23
  -3  -2   8   -0.23    0.47
  -3   2   8    0.35    0.54
  -2  -2   8    1.05    0.53
   2  -2  -8    1.12    0.42
  -2   2   8    2.62    0.66
   2   2  -8    1.06    0.38
  -1  -2   8   -0.52    0.41
   1   2  -8    0.14    0.23
  -3  -3   8    0.31    0.48
   2  -3  -8    2.17    0.47
  -2  -3   8    1.46    0.53
   2   3  -8    1.68    0.40
  -1  -3   8   -0.46    0.41
   1   3  -8    0.61    0.25
  -3  -4   8    1.44    0.55
   2  -4  -8    0.91    0.39
  -2  -4   8    1.28    0.52
   2   4  -8    1.96    0.44
  -1  -4   8   -0.17    0.44
   1   4  -8    0.66    0.27
  -3  -5   8    2.35    0.64
  -2  -5   8    2.46    0.63
   2  -5  -8    1.93    0.45
   2   5  -8    3.34    0.50
  -1  -5   8   -0.47    0.40
   1   5  -8   -0.02    0.23
   0   5  -8    2.07    0.32
  -3  -6   8   -0.35    0.39
  -2  -6   8    0.99    0.53
   2   6  -8    0.85    0.35
  -1  -6   8    0.37    0.46
   1   6  -8    0.85    0.28
   0   6  -8    2.51    0.36
  -3  -7   8   -0.45    0.43
   3  -7  -8    0.22    0.27
   2  -7  -8    0.32    0.24
  -2  -7   8    0.28    0.46
   2   7  -8    0.58    0.32
  -1  -7   8   -0.51    0.46
   1   7  -8    0.67    0.27
   0   7  -8    1.52    0.32
  -3  -8   8   -0.44    0.47
   3  -8  -8    0.25    0.28
  -2  -8   8    1.23    0.55
   2  -8  -8    1.16    0.32
   2   8  -8    1.94    0.46
  -1  -8   8    0.56    0.49
   1   8  -8    1.25    0.31
   0   8  -8    1.27    0.32
  -3  -9   8   -0.28    0.47
   3  -9  -8    0.32    0.28
   2  -9  -8    0.11    0.23
  -2  -9   8    0.04    0.41
  -1  -9   8   -0.03    0.46
   1   9  -8    0.55    0.28
   0   9  -8    1.08    0.30
   3 -10  -8   -0.20    0.24
  -3 -10   8   -0.50    0.40
  -2 -10   8    0.02    0.47
   2 -10  -8    0.06    0.22
  -1 -10   8   -0.25    0.39
   1  10  -8    0.43    0.28
   0  10  -8    0.84    0.30
   3 -11  -8    0.17    0.28
  -3 -11   8    0.20    0.47
  -2 -11   8   -0.37    0.45
   2 -11  -8    0.22    0.25
   1 -11  -8   -0.09    0.17
  -1 -11   8    0.29    0.46
   1  11  -8    0.23    0.29
  -2 -12   8   -0.15    0.42
   2 -12  -8   -0.17    0.22
  -1 -12   8   -0.51    0.44
   1 -12  -8    0.70    0.24
   2 -13  -8    1.50    0.36
  -2 -13   8    1.22    0.56
   1 -13  -8    0.37    0.21
  -1 -13   8    0.89    0.54
   0   0   0    0.00    0.00
;
_shelx_hkl_checksum     96794
_shelx_res_file
;
    shelx.res created by SHELXL-2014/7
TITL 4ASABEN_0m in P2(1)/c LIGHT ORANGE PLATE
CELL 0.71073 5.6689 32.0386 6.6413 90.000 103.530 90.000
ZERR 4.00 0.0005 0.0033 0.0005 0.000 0.005 0.000
LATT 1
SYMM -x, y+1/2, -z+1/2
SFAC C  H  N  O
UNIT 56  44  4  16
L.S. 40
ACTA
BOND $H
FMAP 2
PLAN 5
SIZE 0.38 0.30 0.16
CONF
HTAB
TEMP 23.000
OMIT 0   4   0
OMIT 0   2   0
EQIV $1 -x+1, -y, -z-1
HTAB O1 O2_$1
HTAB O3 O2
HTAB C4 O4
MPLA 19 C1 C2 C3 C4 C5 C6 C7 C8 C9 C10 C11 C12 C13 C14 N1 O1 O2 O3 O4
MPLA 11 C1 C2 C3 C4 C5 C6 C7 N1 O1 O2 O3
MPLA 8 C8 C9 C10 C11 C12 C13 C14 O4
WGHT    0.062000    0.231300
FVAR       0.21391
O1    4    0.725221    0.010683   -0.261450    11.00000    0.05142    0.06169 =
         0.03874   -0.01997    0.00496    0.01021
AFIX 147
H1    2    0.696381   -0.002329   -0.370802    11.00000   -1.50000
AFIX   0
O2    4    0.343442    0.031472   -0.386824    11.00000    0.05065    0.05851 =
         0.03120   -0.01401    0.00337    0.00419
O3    4    0.142712    0.081216   -0.166047    11.00000    0.04872    0.07544 =
         0.03789   -0.01854    0.00157    0.01106
AFIX 147
H3    2    0.149843    0.066974   -0.267041    11.00000   -1.50000
AFIX   0
O4    4    0.238288    0.145730    0.482254    11.00000    0.05739    0.10492 =
         0.05018   -0.02900    0.00367    0.01225
N1    3    0.622051    0.124325    0.493354    11.00000    0.04916    0.05369 =
         0.03244   -0.01525    0.00593   -0.00191
AFIX  43
H1A   2    0.768153    0.125308    0.567747    11.00000   -1.20000
AFIX   0
C1    1    0.531799    0.031516   -0.245598    11.00000    0.04733    0.03533 =
         0.03185   -0.00267    0.01108   -0.00302
C2    1    0.551212    0.054789   -0.053804    11.00000    0.04111    0.03349 =
         0.02753   -0.00326    0.00905   -0.00521
C3    1    0.356347    0.078771   -0.023269    11.00000    0.04142    0.04118 =
         0.02706   -0.00295    0.00717   -0.00426
C4    1    0.373493    0.101536    0.158127    11.00000    0.04609    0.04519 =
         0.03456   -0.00680    0.01195   -0.00015
AFIX  43
H4    2    0.241851    0.117027    0.177545    11.00000   -1.20000
AFIX   0
C5    1    0.587570    0.100942    0.309103    11.00000    0.05108    0.03655 =
         0.02764   -0.00638    0.01327   -0.00679
C6    1    0.783531    0.077028    0.280549    11.00000    0.04425    0.05477 =
         0.02978   -0.00732    0.00309    0.00084
AFIX  43
H6    2    0.927253    0.076626    0.382592    11.00000   -1.20000
AFIX   0
C7    1    0.765078    0.054251    0.103608    11.00000    0.04403    0.04624 =
         0.03449   -0.00566    0.00899    0.00250
AFIX  43
H7    2    0.895938    0.038180    0.087258    11.00000   -1.20000
AFIX   0
C8    1    0.452497    0.145608    0.568476    11.00000    0.05152    0.04743 =
         0.03468   -0.00406    0.00786    0.00225
C9    1    0.542330    0.168995    0.767419    11.00000    0.05696    0.03683 =
         0.03235   -0.00256    0.01245   -0.00254
C10   1    0.770959    0.165030    0.894345    11.00000    0.06432    0.05774 =
         0.04039   -0.00986    0.00698    0.00895
AFIX  43
H10   2    0.883092    0.147231    0.856931    11.00000   -1.20000
AFIX   0
C11   1    0.834864    0.187419    1.077545    11.00000    0.06964    0.06644 =
         0.04298   -0.01226   -0.00085    0.00399
AFIX  43
H11   2    0.989581    0.184595    1.162640    11.00000   -1.20000
AFIX   0
C12   1    0.671282    0.213605    1.133386    11.00000    0.08931    0.05902 =
         0.04421   -0.02018    0.01729   -0.00754
AFIX  43
H12   2    0.714939    0.228713    1.256052    11.00000   -1.20000
AFIX   0
C13   1    0.442935    0.217653    1.008979    11.00000    0.07005    0.06374 =
         0.06385   -0.02737    0.02229    0.00054
AFIX  43
H13   2    0.331899    0.235559    1.047272    11.00000   -1.20000
AFIX   0
C14   1    0.377142    0.195313    0.827428    11.00000    0.05699    0.05147 =
         0.05254   -0.01034    0.01521   -0.00184
AFIX  43
H14   2    0.221027    0.197891    0.744589    11.00000   -1.20000
AFIX   0
HKLF 4 1 1 0 0 0 1 0 0 0 1
REM  4ASABEN_0m in P2(1)/c LIGHT ORANGE PLATE
REM R1 =  0.0568 for    1602 Fo > 4sig(Fo)  and  0.1010 for all    2582 data
REM    174 parameters refined using      0 restraints
END
WGHT      0.0620      0.2312
REM Instructions for potential hydrogen bonds
HTAB O1 O2_$1
HTAB O3 O2
HTAB C4 O4
REM Highest difference peak  0.198,  deepest hole -0.223,  1-sigma level  0.065
Q1    1   0.9921  0.0295  0.0760  11.00000  0.05    0.20
Q2    1   1.0130  0.1476  1.1809  11.00000  0.05    0.19
Q3    1   1.1433  0.1781  1.1475  11.00000  0.05    0.18
Q4    1   0.8933 -0.0006 -0.5148  11.00000  0.05    0.17
Q5    1   0.3318  0.1680  0.4486  11.00000  0.05    0.17
;
_shelx_res_checksum     82243
