# Supplementary material for: Crystal structure of 4-benzamido-2-hy­droxy­benzoic acid
Source: Acta Crystallogr E Crystallogr Commun. 2015 May 20;71(Pt 6):o409. doi: 10.1107/S2056989015009032 (PMC4459298; doi:10.1107/S2056989015009032)
Supplement: Supplementary file 2 [file e-71-0o409-Isup2.hkl]

data_I                                                                          
_shelx_title ' 4ASABEN_0m in P2(1)/c LIGHT ORANGE PLATE'                        
_shelx_refln_list_code          4                                               
_shelx_F_calc_maximum      152.90                                               
_exptl_crystal_F_000       536.00                                               
_reflns_d_resolution_high  0.7793                                               
                                                                                
loop_                                                                           
 _space_group_symop_operation_xyz                                               
 'x, y, z'                                                                      
 '-x, y+1/2, -z+1/2'                                                            
 '-x, -y, -z'                                                                   
 'x, -y-1/2, z-1/2'                                                             
                                                                                
_cell_length_a     5.6689                                                       
_cell_length_b    32.0386                                                       
_cell_length_c     6.6413                                                       
_cell_angle_alpha  90.000                                                       
_cell_angle_beta  103.530                                                       
_cell_angle_gamma  90.000                                                       
                                                                                
_shelx_F_squared_multiplier     1.000                                           
                                                                                
loop_                                                                           
 _refln_index_h                                                                 
 _refln_index_k                                                                 
 _refln_index_l                                                                 
 _refln_F_squared_calc                                                          
 _refln_F_squared_meas                                                          
 _refln_F_squared_sigma                                                         
 _refln_observed_status                                                         
   1   0   0      23377.80      17606.29      1007.48 o                         
   2   0   0       2706.02       2685.15        31.12 o                         
   3   0   0         26.83         29.68         3.82 o                         
   4   0   0         19.24         17.27         4.07 o                         
   5   0   0        119.21        122.39        22.73 o                         
   6   0   0          9.62          3.28         7.65 o                         
   7   0   0          7.63          4.15        10.05 o                         
   1   1   0        192.39        118.63         3.52 o                         
   2   1   0        170.57        169.38         6.03 o                         
   3   1   0         63.47         61.27         3.17 o                         
   4   1   0         12.81         17.46         3.60 o                         
   5   1   0         19.18         23.54         4.83 o                         
   6   1   0          0.03          0.00         5.10 o                         
   7   1   0          0.76          0.61         6.41 o                         
   1   2   0         80.13         72.49         5.41 o                         
   2   2   0        444.38        450.11         5.39 o                         
   3   2   0         39.67         44.72         2.07 o                         
   4   2   0          3.73          4.93         2.77 o                         
   5   2   0         17.67         31.26         5.96 o                         
   6   2   0          0.02         -0.63         4.78 o                         
   7   2   0          0.84         -3.12         6.33 o                         
   1   3   0         96.88         97.63         3.59 o                         
   2   3   0        271.41        261.08         3.97 o                         
   3   3   0          2.89          3.04         1.20 o                         
   4   3   0        336.96        310.57         8.33 o                         
   5   3   0        486.90        491.00        17.56 o                         
   6   3   0          0.00          3.58         5.02 o                         
   7   3   0          1.64          5.27         8.96 o                         
   1   4   0          2.33          2.51         0.73 o                         
   2   4   0          6.95          8.57         0.93 o                         
   3   4   0        266.48        251.31         4.45 o                         
   4   4   0         99.30         95.95         5.42 o                         
   5   4   0        210.85        245.73        15.90 o                         
   6   4   0         11.83         11.53         5.40 o                         
   7   4   0          4.39         -0.21         6.41 o                         
   1   5   0         38.80         41.57         1.53 o                         
   2   5   0         63.40         73.76         2.14 o                         
   3   5   0        602.92        620.74         9.24 o                         
   4   5   0        124.58        108.74         3.86 o                         
   5   5   0        498.97        476.14        14.57 o                         
   6   5   0         12.93         10.71         5.54 o                         
   7   5   0          0.01         -1.71         6.33 o                         
   0   6   0        102.52        102.50         6.12 o                         
   1   6   0        137.56        105.02         2.78 o                         
   2   6   0        132.17        113.65         3.50 o                         
   3   6   0          0.68          5.58         1.52 o                         
   4   6   0        602.72        592.15         9.66 o                         
   5   6   0         60.57         78.94         7.41 o                         
   6   6   0          3.51         -0.44         4.72 o                         
   1   7   0        905.96        791.05        11.14 o                         
   2   7   0       1074.15       1096.79        15.58 o                         
   3   7   0         62.65         72.53         2.93 o                         
   4   7   0        217.73        206.85         4.90 o                         
   5   7   0        104.71        117.25         7.86 o                         
   6   7   0         42.57         50.55         8.34 o                         
   0   8   0       2626.61       2678.99        97.25 o                         
   1   8   0        324.97        282.34         5.35 o                         
   2   8   0         23.01         23.96         1.75 o                         
   3   8   0        631.70        624.38        12.24 o                         
   4   8   0         10.34         15.67         1.92 o                         
   5   8   0         12.70         11.23         3.47 o                         
   6   8   0          7.68          9.76         7.65 o                         
   1   9   0          0.15          0.83         0.75 o                         
   2   9   0         74.69         82.60         3.12 o                         
   3   9   0        414.67        449.95         8.66 o                         
   4   9   0          9.96         12.45         1.96 o                         
   5   9   0         57.16         58.79         5.08 o                         
   6   9   0          1.15          4.13         5.23 o                         
   0  10   0        110.87        100.56         7.54 o                         
   1  10   0          0.01          0.33         0.84 o                         
   2  10   0         61.39         67.73         3.12 o                         
   3  10   0        500.91        506.96         9.41 o                         
   4  10   0        575.09        567.15        11.19 o                         
   5  10   0         10.37         10.37         3.52 o                         
   6  10   0         12.10         11.69         5.95 o                         
   1  11   0         23.81         29.23         2.15 o                         
   2  11   0         29.27         29.78         2.70 o                         
   3  11   0         13.51         17.31         2.39 o                         
   4  11   0         17.43         26.11         2.80 o                         
   5  11   0          9.99         14.19         3.64 o                         
   6  11   0         25.61         33.13         7.48 o                         
   0  12   0          5.56          8.16         2.30 o                         
   1  12   0       1456.53       1448.38        24.13 o                         
   2  12   0        436.18        457.35        10.64 o                         
   3  12   0        213.57        187.34         5.45 o                         
   4  12   0         24.43         19.95         2.72 o                         
   5  12   0          1.00          5.16         3.19 o                         
   6  12   0          0.02          5.32         5.47 o                         
   1  13   0          1.08          5.54         1.34 o                         
   2  13   0         90.38        111.67         5.69 o                         
   3  13   0         10.84         14.25         2.30 o                         
   4  13   0        150.12        145.22         5.27 o                         
   5  13   0        173.33        172.14         9.46 o                         
   6  13   0         24.20         23.74         6.79 o                         
   0  14   0        433.68        346.48        12.67 o                         
   1  14   0        220.88        226.58        10.95 o                         
   2  14   0        539.37        570.24        16.39 o                         
   3  14   0         25.68         21.03         2.65 o                         
   4  14   0         74.06         74.60         4.35 o                         
   5  14   0          6.08         11.61         4.17 o                         
   6  14   0          5.39          4.45         7.10 o                         
   1  15   0        724.50        719.95        14.13 o                         
   2  15   0          4.21          3.91         3.51 o                         
   3  15   0        353.53        359.07        10.06 o                         
   4  15   0        249.07        238.79         7.92 o                         
   5  15   0          0.33         -1.16         3.43 o                         
   6  15   0          6.11          3.93         5.56 o                         
   0  16   0        668.75        672.05        21.56 o                         
   1  16   0        707.97        709.02        14.14 o                         
   2  16   0        112.97        128.40         6.46 o                         
   3  16   0          2.22          2.79         2.09 o                         
   4  16   0          0.13          6.63         2.87 o                         
   5  16   0          6.86          3.90         3.78 o                         
   6  16   0          2.98          5.11         5.45 o                         
   1  17   0         14.53         19.59         2.75 o                         
   2  17   0         18.56         25.89         3.12 o                         
   3  17   0        104.86        114.46         9.65 o                         
   4  17   0         18.68         19.78         3.38 o                         
   5  17   0          1.24          2.33         3.70 o                         
   6  17   0          3.59          7.88         8.96 o                         
   0  18   0        171.85        158.80         9.12 o                         
   1  18   0        158.59        181.10         6.81 o                         
   2  18   0         38.79         42.81         4.01 o                         
   3  18   0          0.37         -0.37         2.23 o                         
   4  18   0        149.26        129.27         7.30 o                         
   5  18   0          0.01         -2.80         4.16 o                         
   6  18   0         43.43         66.88        15.08 o                         
   1  19   0       1706.83       1727.53        33.91 o                         
   2  19   0        366.56        317.61        22.51 o                         
   3  19   0         27.23         26.34         5.16 o                         
   4  19   0          1.91         -1.15         3.35 o                         
   5  19   0          4.60          4.59         5.25 o                         
   6  19   0          3.16         26.88        11.80 o                         
   0  20   0         42.23         34.10         4.98 o                         
   1  20   0         21.61         33.78         4.26 o                         
   2  20   0          0.02          2.25         2.28 o                         
   3  20   0          2.56          7.09         3.94 o                         
   4  20   0         18.22         16.29         4.14 o                         
   5  20   0          6.29         17.48         8.96 o                         
   6  20   0         33.19         47.43        13.33 o                         
   1  21   0        198.58        198.44         7.63 o                         
   2  21   0          3.76          2.25         2.48 o                         
   3  21   0         10.26         12.29         4.70 o                         
   4  21   0         10.09          8.81         3.76 o                         
   5  21   0          0.02         -5.46         6.78 o                         
   6  21   0          9.11          3.50         8.74 o                         
   0  22   0          0.04          4.25         3.17 o                         
   1  22   0         10.38         11.80         3.09 o                         
   2  22   0          2.72          1.95         2.51 o                         
   3  22   0         17.03         17.54         4.92 o                         
   4  22   0          1.41          0.65         3.78 o                         
   5  22   0          1.49          0.44         6.99 o                         
   1  23   0         74.33         75.20         6.34 o                         
   2  23   0          0.11          0.68         2.75 o                         
   3  23   0          0.00          0.56         3.83 o                         
   4  23   0         26.00         31.15         6.67 o                         
   5  23   0         19.18         17.70         9.83 o                         
   0  24   0          8.87          8.18         4.92 o                         
   1  24   0          9.50         12.14         3.56 o                         
   2  24   0         24.91         20.00         4.39 o                         
   3  24   0          5.87          5.89         6.67 o                         
   4  24   0          4.27         -2.95         3.86 o                         
   5  24   0          3.69          8.74         8.74 o                         
   1  25   0        555.42        518.05        16.33 o                         
   2  25   0        383.18        343.73        15.46 o                         
   3  25   0          0.17          3.17         4.25 o                         
   4  25   0          4.38         -0.68         4.16 o                         
   5  25   0          6.52          8.52         7.65 o                         
   0  26   0          0.98          0.84         3.54 o                         
   1  26   0         87.41         85.18         7.22 o                         
   2  26   0         35.43         45.23         6.93 o                         
   3  26   0          3.75          2.62         5.68 o                         
   4  26   0         29.70         29.83         8.74 o                         
   5  26   0          0.88          0.66         6.99 o                         
   1  27   0         30.80         45.78         5.72 o                         
   2  27   0          0.91          0.53         4.15 o                         
   3  27   0         48.04         52.23        10.71 o                         
   4  27   0          4.94          7.65         7.21 o                         
   5  27   0          2.16         -5.90         5.90 o                         
   0  28   0         18.37         22.21         5.54 o                         
   1  28   0         26.61         24.27         5.85 o                         
   2  28   0         28.97         28.95         6.44 o                         
   3  28   0          0.12          1.53         6.12 o                         
   4  28   0          1.30          4.59         8.09 o                         
   5  28   0          4.35          6.78         8.74 o                         
   1  29   0          6.29          6.43         3.67 o                         
   2  29   0         11.51         16.83         6.78 o                         
   3  29   0         68.73         67.97        12.68 o                         
   4  29   0         65.56         69.28        13.33 o                         
   5  29   0         17.81         29.72        10.27 o                         
   0  30   0          0.01         -3.72         5.25 o                         
   1  30   0         68.34         61.90         8.24 o                         
   2  30   0         41.16         24.70         8.96 o                         
   3  30   0         10.63         20.11         8.74 o                         
   4  30   0          6.27         12.68         9.18 o                         
   1  31   0          4.25          5.48         5.79 o                         
   2  31   0          7.20          5.25         6.78 o                         
   3  31   0          8.51          3.50         7.65 o                         
   4  31   0          0.85         -3.06         7.43 o                         
   0  32   0          0.16         -1.75         5.90 o                         
   1  32   0         19.94         12.89         5.64 o                         
   2  32   0         14.42         24.26         8.74 o                         
   3  32   0          5.36         13.55         8.52 o                         
   4  32   0          5.25         -3.50         7.87 o                         
   1  33   0         15.26         16.58         8.74 o                         
   2  33   0          0.71          3.50         6.78 o                         
   3  33   0          0.05          0.00         7.43 o                         
   4  33   0          2.16          6.56         8.74 o                         
   0  34   0          5.84         16.17         8.52 o                         
   1  34   0          3.03         -3.27         4.51 o                         
   2  34   0         17.06         41.31        11.36 o                         
   3  34   0         12.38         20.11         8.74 o                         
   1  35   0          0.00          7.18         5.48 o                         
   2  35   0         15.90         21.36         6.69 o                         
   3  35   0         12.73         10.71         8.96 o                         
   0  36   0         91.84         96.60        15.74 o                         
   1  36   0         20.83         22.39         6.93 o                         
   2  36   0          5.02          6.99         5.46 o                         
   3  36   0         24.96         11.36         9.18 o                         
   1  37   0          5.51          1.48         5.71 o                         
   2  37   0          1.39          3.17         5.87 o                         
   3  37   0          0.09          2.19         8.96 o                         
   0  38   0         32.86         28.19        10.27 o                         
   1  38   0          0.26          5.02         5.95 o                         
   2  38   0          5.58          8.90         6.56 o                         
   1  39   0          4.43          3.72         6.09 o                         
   2  39   0          0.01          1.66         5.91 o                         
   0  40   0         29.42         44.80        12.89 o                         
   1  40   0         24.42         13.69         6.95 o                         
  -7   1   1          3.41          7.57         6.62 o                         
  -6   1   1         32.37         34.95         6.95 o                         
  -5   1   1        132.34        162.87         8.98 o                         
  -4   1   1          5.18          6.36         2.10 o                         
  -3   1   1        621.16        608.00         8.41 o                         
  -2   1   1        285.38        259.98         5.18 o                         
  -1   1   1        265.84        255.57         4.18 o                         
   0   1   1        458.76        394.82        10.11 o                         
   1   1   1       1188.60       1185.64        13.48 o                         
   2   1   1        544.44        571.95         7.12 o                         
   3   1   1         37.74         72.02         2.77 o                         
   4   1   1         30.26         40.23         3.06 o                         
   5   1   1         91.47         98.02         7.46 o                         
   6   1   1         34.14         25.62         7.15 o                         
  -7   2   1          0.06         -1.44         5.71 o                         
  -6   2   1         93.27         80.30        10.27 o                         
  -5   2   1        633.24        623.98        16.54 o                         
  -4   2   1         63.02         66.33         3.86 o                         
  -3   2   1        210.70        208.06         4.46 o                         
  -2   2   1        111.09        104.94         2.98 o                         
  -1   2   1        834.83        787.19         8.19 o                         
   0   2   1        297.62        236.32         5.08 o                         
   1   2   1         35.70         42.25         1.51 o                         
   2   2   1       1834.74       1958.79        21.30 o                         
   3   2   1       1539.89       1709.51        22.83 o                         
   4   2   1         69.45         56.94         3.59 o                         
   5   2   1         49.73         44.89         5.63 o                         
   6   2   1          2.67          0.54         5.23 o                         
  -7   3   1          1.03          3.55         5.95 o                         
  -6   3   1         93.07         98.48        10.11 o                         
  -5   3   1         18.56         54.50         4.82 o                         
  -4   3   1        125.51        126.27         6.91 o                         
  -3   3   1         81.58         82.34         3.09 o                         
  -2   3   1         43.82         37.75         2.33 o                         
  -1   3   1         11.99          9.77         0.76 o                         
   0   3   1         45.51         34.06         1.90 o                         
   1   3   1        671.39        605.22         8.15 o                         
   2   3   1        401.14        375.52         5.47 o                         
   3   3   1         84.74         96.97         3.24 o                         
   4   3   1         63.32         63.09         4.26 o                         
   5   3   1          0.27          2.92         3.58 o                         
   6   3   1          1.39          4.89         5.85 o                         
  -7   4   1          7.24         16.97         6.88 o                         
  -6   4   1         94.02         82.36         9.94 o                         
  -5   4   1        361.94        370.66        11.42 o                         
  -4   4   1         45.30         47.46         3.18 o                         
  -3   4   1         74.26         82.44         2.65 o                         
  -2   4   1        670.42        659.68        12.00 o                         
  -1   4   1       3627.58       3471.12        42.37 o                         
   0   4   1        108.75         99.20         3.31 o                         
   1   4   1        265.53        261.11         3.74 o                         
   2   4   1        323.92        329.57         5.02 o                         
   3   4   1         38.90         39.71         4.20 o                         
   4   4   1         40.90         47.54         3.37 o                         
   5   4   1         13.84         15.19         4.73 o                         
   6   4   1         16.43         21.88         7.09 o                         
  -7   5   1          3.02         -0.46         6.26 o                         
  -6   5   1        109.01        124.73        11.20 o                         
  -5   5   1        321.99        338.60        10.82 o                         
  -4   5   1         81.57         71.19         3.76 o                         
  -3   5   1        295.81        316.92         5.98 o                         
  -2   5   1        867.48        917.12        14.33 o                         
  -1   5   1         68.62         83.52         6.80 o                         
   0   5   1       1740.71       1532.01        20.27 o                         
   1   5   1       1199.57       1089.08        12.49 o                         
   2   5   1        228.87        208.36         3.87 o                         
   3   5   1          1.30          1.17         1.05 o                         
   4   5   1        184.65        180.69         5.58 o                         
   5   5   1         35.97         34.97         4.97 o                         
   6   5   1          6.89         15.80         6.53 o                         
  -7   6   1          0.01         -4.89         6.09 o                         
  -6   6   1          7.80          8.04         5.48 o                         
  -5   6   1         74.89         76.70         6.00 o                         
  -4   6   1        138.28        129.79         6.61 o                         
  -3   6   1          0.00          2.89         1.54 o                         
  -2   6   1       1345.90       1485.46        22.09 o                         
  -1   6   1       7288.10       7097.40        90.59 o                         
   0   6   1       2141.69       2138.55        30.67 o                         
   1   6   1        127.80        113.65         2.54 o                         
   2   6   1         55.53         64.55         2.25 o                         
   3   6   1        226.48        223.80         4.20 o                         
   4   6   1          6.91         10.89         1.97 o                         
   5   6   1         44.88         47.82         5.59 o                         
   6   6   1          8.92          8.38         6.88 o                         
  -7   7   1          1.81         11.58         8.96 o                         
  -6   7   1          1.01          1.20         5.10 o                         
  -5   7   1          5.29          8.98         4.89 o                         
  -4   7   1          8.58          9.80         2.16 o                         
  -3   7   1        276.38        309.22         5.80 o                         
  -2   7   1        283.50        290.38         5.81 o                         
  -1   7   1      22453.06      20781.59       312.89 o                         
   0   7   1      18704.84      17894.01       247.59 o                         
   1   7   1        845.65        807.25        11.56 o                         
   2   7   1          1.81          3.16         0.95 o                         
   3   7   1        182.22        172.46         3.65 o                         
   4   7   1         42.38         42.40         2.85 o                         
   5   7   1         17.67         11.66         3.98 o                         
   6   7   1          0.01          2.71         5.54 o                         
  -7   8   1          1.57          4.81         8.74 o                         
  -6   8   1          9.83          9.99         5.06 o                         
  -5   8   1          7.79          9.95         4.35 o                         
  -4   8   1        353.16        327.96         7.26 o                         
  -3   8   1          7.25         17.65         1.89 o                         
  -2   8   1       1081.56       1092.73        16.83 o                         
  -1   8   1      22490.09      21560.06       324.74 o                         
   0   8   1       9066.86       8757.39       135.40 o                         
   1   8   1         95.19         95.87         2.63 o                         
   2   8   1        389.68        391.69         6.96 o                         
   3   8   1        252.53        260.88         5.01 o                         
   4   8   1          9.12          9.40         1.81 o                         
   5   8   1         14.95         18.92         4.25 o                         
   6   8   1          0.06         -0.44         5.25 o                         
  -7   9   1          5.11         12.02        10.27 o                         
  -6   9   1         29.16         23.08         5.11 o                         
  -5   9   1         60.92         60.50         5.99 o                         
  -4   9   1         67.77         69.41         3.73 o                         
  -3   9   1         92.01        111.58         3.97 o                         
  -2   9   1        345.47        350.42         6.74 o                         
  -1   9   1        162.18        195.84         5.89 o                         
   0   9   1        578.06        571.49        10.62 o                         
   1   9   1        435.81        354.66         7.21 o                         
   2   9   1         11.75         16.61         1.66 o                         
   3   9   1        455.90        452.97         8.42 o                         
   4   9   1         79.02         76.32         3.58 o                         
   5   9   1          0.58          4.63         3.58 o                         
   6   9   1          0.06         -4.35         5.48 o                         
  -7  10   1         10.30         13.11        10.27 o                         
  -6  10   1          1.71          4.83         4.37 o                         
  -5  10   1         77.74         76.90         6.58 o                         
  -4  10   1          0.64          0.33         1.72 o                         
  -3  10   1         38.81         35.27         2.37 o                         
  -2  10   1        108.29        111.80         4.36 o                         
  -1  10   1         72.91         91.60         6.40 o                         
   0  10   1         20.32         23.05         2.37 o                         
   1  10   1          3.74          6.41         1.64 o                         
   2  10   1        147.29        146.03         4.13 o                         
   3  10   1         23.81         38.81         2.61 o                         
   4  10   1        388.67        365.70         7.43 o                         
   5  10   1         49.84         44.92         8.86 o                         
   6  10   1          0.02          4.68         5.95 o                         
  -6  11   1         15.72         13.56         5.20 o                         
  -5  11   1         47.30         39.63         5.16 o                         
  -4  11   1          0.95          0.17         1.93 o                         
  -3  11   1         62.24         62.84         4.26 o                         
  -2  11   1       1611.86       1579.62        39.97 o                         
  -1  11   1         62.92         76.35         5.24 o                         
   0  11   1       1608.04       1542.38        31.61 o                         
   1  11   1         48.89         56.02         3.22 o                         
   2  11   1         18.01         18.23         2.43 o                         
   3  11   1        243.58        224.20         5.54 o                         
   4  11   1        410.31        404.29        10.55 o                         
   5  11   1          0.14          7.71         3.70 o                         
   6  11   1         16.04         10.99        10.16 o                         
  -6  12   1          0.35          0.98         4.12 o                         
  -5  12   1         52.91         47.30         5.45 o                         
  -4  12   1         11.20          9.77         2.48 o                         
  -3  12   1          5.29          7.10         1.76 o                         
  -2  12   1       1385.09       1451.15        22.72 o                         
  -1  12   1        209.57        227.12         6.63 o                         
   0  12   1        311.32        325.07         8.67 o                         
   1  12   1        537.21        503.82        11.26 o                         
   2  12   1         70.54         74.76         3.37 o                         
   3  12   1         74.41         82.28         3.59 o                         
   4  12   1        296.91        299.88         7.97 o                         
   5  12   1        183.70        180.83         9.80 o                         
   6  12   1          0.75         -1.77        10.93 o                         
  -6  13   1         24.39         34.67         5.69 o                         
  -5  13   1          0.77          3.46         3.39 o                         
  -4  13   1         25.33         31.97         5.68 o                         
  -3  13   1        110.10        133.20         7.25 o                         
  -2  13   1        399.27        462.04         9.09 o                         
  -1  13   1         18.62         19.43         2.41 o                         
   0  13   1         91.28         93.52         4.20 o                         
   1  13   1        477.77        458.99        10.71 o                         
   2  13   1        344.53        351.20         7.47 o                         
   3  13   1        360.42        346.98         7.34 o                         
   4  13   1        387.70        392.04         9.23 o                         
   5  13   1          0.03          7.11         4.16 o                         
   6  13   1          5.65          6.58         6.18 o                         
  -6  14   1          4.56          2.19         8.09 o                         
  -5  14   1         17.62         19.46         4.24 o                         
  -4  14   1         10.13         17.49         2.99 o                         
  -3  14   1         53.60         59.86         4.33 o                         
  -2  14   1          2.83          5.67         1.65 o                         
  -1  14   1        124.49        108.65         5.43 o                         
   0  14   1        733.73        673.39        14.62 o                         
   1  14   1          7.25          9.07         2.27 o                         
   2  14   1        441.73        421.49         9.47 o                         
   3  14   1        124.76        123.63         4.52 o                         
   4  14   1        176.60        184.63         6.25 o                         
   5  14   1         48.57         56.52         7.00 o                         
   6  14   1         12.46          2.25         6.16 o                         
  -6  15   1          0.97         -1.31         7.43 o                         
  -5  15   1         31.77         26.00         4.70 o                         
  -4  15   1         20.42         20.05         3.39 o                         
  -3  15   1          0.03          3.62         2.42 o                         
  -2  15   1          1.63          1.64         1.61 o                         
  -1  15   1        245.60        261.19        13.29 o                         
   0  15   1          0.08          9.29         5.05 o                         
   1  15   1         68.62         68.97         4.64 o                         
   2  15   1         17.82         15.22         2.62 o                         
   3  15   1         84.52         82.94         3.97 o                         
   4  15   1        187.79        196.88         6.42 o                         
   5  15   1          0.04          1.04         3.94 o                         
   6  15   1         10.82         15.00         6.78 o                         
  -6  16   1          0.03          5.03         8.30 o                         
  -5  16   1          7.29          6.49         3.80 o                         
  -4  16   1         89.97         92.56         6.80 o                         
  -3  16   1         91.80        100.97        11.08 o                         
  -2  16   1         42.68         45.59         3.32 o                         
  -1  16   1        109.06        114.88         5.96 o                         
   0  16   1        519.30        449.58        12.72 o                         
   1  16   1         91.72        103.37         7.07 o                         
   2  16   1         93.74         72.36         6.54 o                         
   3  16   1         20.74         23.90         2.71 o                         
   4  16   1         52.10         61.31         4.20 o                         
   5  16   1          2.30          7.76         4.31 o                         
   6  16   1          3.07          3.69         6.33 o                         
  -6  17   1         14.07          6.78         9.62 o                         
  -5  17   1         10.35          5.25         3.84 o                         
  -4  17   1        197.24        208.93        11.97 o                         
  -3  17   1         28.38         40.73         4.96 o                         
  -2  17   1        244.64        261.75         7.17 o                         
  -1  17   1        273.69        307.83        10.32 o                         
   0  17   1        475.39        479.69        13.63 o                         
   1  17   1        841.23        809.21        17.63 o                         
   2  17   1         22.85         20.77         3.47 o                         
   3  17   1        132.30        135.38         6.91 o                         
   4  17   1         98.17         92.28         5.47 o                         
   5  17   1         12.50         18.47         4.88 o                         
   6  17   1          3.41          7.30         6.71 o                         
  -6  18   1          2.97          3.72         8.52 o                         
  -5  18   1          0.24          1.90         3.61 o                         
  -4  18   1          0.06          6.94         5.57 o                         
  -3  18   1         55.40         58.84         5.99 o                         
  -2  18   1        278.93        276.93         9.03 o                         
  -1  18   1        150.58        154.36         7.36 o                         
   0  18   1        249.38        257.88         9.30 o                         
   1  18   1        815.19        789.51        17.59 o                         
   2  18   1         34.33         31.06         3.50 o                         
   3  18   1         73.96         84.04         6.47 o                         
   4  18   1         28.66         32.95         3.79 o                         
   5  18   1          0.63          3.46         6.69 o                         
   6  18   1         10.22         13.96         7.26 o                         
  -6  19   1          2.01          2.84         8.74 o                         
  -5  19   1         13.03          8.54         5.54 o                         
  -4  19   1         37.28         32.35         7.87 o                         
  -3  19   1          7.46          9.70         3.47 o                         
  -2  19   1          8.19          9.83         2.79 o                         
  -1  19   1         13.89          7.12         2.26 o                         
   0  19   1        364.76        337.08        13.88 o                         
   1  19   1       1275.41       1271.75        23.00 o                         
   2  19   1         31.56         34.14         3.76 o                         
   3  19   1         16.13         23.59         3.96 o                         
   4  19   1         20.90         27.32         3.87 o                         
   5  19   1         45.42         48.83        19.01 o                         
   6  19   1         19.10         13.11         7.55 o                         
  -6  20   1         10.66         12.68         9.40 o                         
  -5  20   1          0.61         -4.79         4.79 o                         
  -4  20   1         35.26         27.76         8.30 o                         
  -3  20   1          2.65          4.46         3.28 o                         
  -2  20   1         34.70         34.33         4.49 o                         
  -1  20   1         37.98         42.03         4.16 o                         
   0  20   1         20.55         23.50         3.73 o                         
   1  20   1         57.79         62.50         4.17 o                         
   2  20   1         42.15         47.70         4.40 o                         
   3  20   1         24.62         28.38         4.43 o                         
   4  20   1         64.63         81.12         6.05 o                         
   5  20   1          0.14          4.32         5.25 o                         
  -6  21   1          6.32         14.42         9.62 o                         
  -5  21   1         23.09         20.54         6.49 o                         
  -4  21   1         22.02         11.36         6.56 o                         
  -3  21   1          2.45         -0.56         3.11 o                         
  -2  21   1          1.26          3.01         2.81 o                         
  -1  21   1         17.53         24.70         3.37 o                         
   0  21   1         13.98         16.11         3.33 o                         
   1  21   1         13.55          9.72         2.38 o                         
   2  21   1         12.21         18.80         3.31 o                         
   3  21   1         72.41         82.31        11.67 o                         
   4  21   1        177.48        175.82         7.92 o                         
   5  21   1         44.76         29.72        10.05 o                         
  -6  22   1          0.47         -2.19         7.87 o                         
  -5  22   1         39.82         35.51         7.28 o                         
  -4  22   1        203.40        196.48        16.39 o                         
  -3  22   1          7.10          8.88         3.86 o                         
  -2  22   1        140.75        158.69         9.24 o                         
  -1  22   1         17.10         20.68         4.20 o                         
   0  22   1        211.48        218.95        10.67 o                         
   1  22   1        418.62        407.55        10.29 o                         
   2  22   1         70.55         74.19         8.52 o                         
   3  22   1        105.65        115.19         8.00 o                         
   4  22   1         18.20         30.42         4.81 o                         
   5  22   1         10.23          6.78         7.21 o                         
  -6  23   1          0.83         -6.56         7.87 o                         
  -5  23   1          0.58          4.86         5.56 o                         
  -4  23   1          2.55          5.03         6.99 o                         
  -3  23   1          1.14         -3.50         5.25 o                         
  -2  23   1         45.66         51.90         5.74 o                         
  -1  23   1         19.80         18.10         3.75 o                         
   0  23   1         81.97         96.76        10.60 o                         
   1  23   1          8.11         17.75         2.84 o                         
   2  23   1         33.21         46.50        10.60 o                         
   3  23   1         38.30         47.41         5.63 o                         
   4  23   1         30.04         17.32         4.73 o                         
   5  23   1         13.84         -1.31         6.56 o                         
  -5  24   1          5.34          4.97         5.60 o                         
  -4  24   1         90.77         72.12        12.24 o                         
  -3  24   1         14.84          6.78         5.46 o                         
  -2  24   1         37.07         36.73         5.25 o                         
  -1  24   1         19.95         23.57         8.10 o                         
   0  24   1        122.05        130.80         9.50 o                         
   1  24   1        200.84        184.91         7.75 o                         
   2  24   1         20.90         14.91         4.54 o                         
   3  24   1         13.05         16.62         4.17 o                         
   4  24   1         16.12         21.22         5.03 o                         
   5  24   1          0.03         -0.66         7.65 o                         
  -5  25   1         10.62         13.04        15.30 o                         
  -4  25   1          1.90          2.84         6.99 o                         
  -3  25   1          0.73          3.06         6.12 o                         
  -2  25   1         44.18         42.91         5.71 o                         
  -1  25   1          0.78          0.22         2.90 o                         
   0  25   1          4.88          3.95         4.02 o                         
   1  25   1         86.77         92.79         7.15 o                         
   2  25   1          0.37          3.84         3.70 o                         
   3  25   1          0.16          0.85         3.11 o                         
   4  25   1          0.17          4.30         5.02 o                         
   5  25   1         17.93         26.01        10.93 o                         
  -5  26   1          4.47          9.05         6.99 o                         
  -4  26   1          0.01          5.46         6.78 o                         
  -3  26   1          7.58          3.93         6.34 o                         
  -2  26   1         82.88         77.56         9.04 o                         
  -1  26   1         47.55         52.58         6.05 o                         
   0  26   1        141.63        149.93        16.17 o                         
   1  26   1         57.20         59.28         5.98 o                         
   2  26   1          4.31          9.80         4.29 o                         
   3  26   1          0.18          4.29         3.62 o                         
   4  26   1         19.80         11.36         8.52 o                         
   5  26   1         38.71         15.95         9.83 o                         
  -5  27   1          2.05         -5.38         6.12 o                         
  -4  27   1         22.96          5.46         7.43 o                         
  -3  27   1          7.10          9.83         7.21 o                         
  -2  27   1          2.54          1.31         5.90 o                         
  -1  27   1         10.11         12.80         4.87 o                         
   0  27   1         36.05         31.94         6.22 o                         
   1  27   1        107.92         92.60        11.47 o                         
   2  27   1          2.03          3.42         3.28 o                         
   3  27   1         31.11         39.72         8.38 o                         
   4  27   1        116.31        141.62        18.58 o                         
   5  27   1          2.04          6.78         8.52 o                         
  -5  28   1          0.67          7.74         6.25 o                         
  -4  28   1         21.20         10.49         8.74 o                         
  -3  28   1         44.65         38.68        10.27 o                         
  -2  28   1         35.26         37.37         9.83 o                         
  -1  28   1         31.37         52.10         7.87 o                         
   0  28   1          0.00         -0.13         3.01 o                         
   1  28   1         11.26          9.17         3.66 o                         
   2  28   1          0.00          5.19         3.38 o                         
   3  28   1         35.59         41.71         5.77 o                         
   4  28   1         44.68         51.36        12.46 o                         
  -5  29   1          0.79         -0.45         5.78 o                         
  -4  29   1         16.62         24.26         9.40 o                         
  -3  29   1         27.90         36.06        10.27 o                         
  -2  29   1          2.76          0.66         5.90 o                         
  -1  29   1         23.23         20.70         5.78 o                         
   0  29   1         89.06         97.80         8.08 o                         
   1  29   1          0.15         -2.57         3.05 o                         
   2  29   1          2.00          3.01         3.74 o                         
   3  29   1          3.53          6.35         4.85 o                         
   4  29   1          2.54          0.44         7.65 o                         
  -4  30   1          1.03          0.44         8.09 o                         
  -3  30   1          4.79         10.05         7.43 o                         
  -2  30   1          1.61          4.15         6.34 o                         
  -1  30   1         33.75         37.81         9.62 o                         
   0  30   1          4.71         10.05         4.33 o                         
   1  30   1          0.02          0.50         3.26 o                         
   2  30   1          9.93          7.90         3.80 o                         
   3  30   1          0.26          1.38         4.39 o                         
   4  30   1          2.40          4.59         6.99 o                         
  -4  31   1          5.14         -0.87         7.65 o                         
  -3  31   1         37.48         26.23         9.62 o                         
  -2  31   1         21.10         22.29         9.18 o                         
  -1  31   1         19.02         15.74         7.87 o                         
   0  31   1         12.25         13.51         4.43 o                         
   1  31   1          0.17         -1.21         3.19 o                         
   2  31   1          6.79          6.95         5.02 o                         
   3  31   1         14.43         10.75         4.60 o                         
   4  31   1         43.13         31.47        10.71 o                         
  -4  32   1          0.92          4.15         8.74 o                         
  -3  32   1         19.60          7.21         8.52 o                         
  -2  32   1        121.43         86.55        14.21 o                         
  -1  32   1         37.90         42.62        10.71 o                         
   0  32   1          3.91          4.31         4.85 o                         
   1  32   1         13.24          6.44         6.88 o                         
   2  32   1          0.15         -4.48         4.48 o                         
   3  32   1          4.09          1.34         3.97 o                         
   4  32   1         43.28         30.82        11.15 o                         
  -4  33   1          2.15         -2.40         8.52 o                         
  -3  33   1          3.04         -1.31         6.78 o                         
  -2  33   1          6.55         12.46         7.87 o                         
  -1  33   1          2.76          8.96         7.87 o                         
   0  33   1         34.78         27.57         6.62 o                         
   1  33   1         22.52         12.87         5.68 o                         
   2  33   1          0.14         -3.17         4.33 o                         
   3  33   1         42.51         44.36         6.49 o                         
  -4  34   1          0.04         -4.15         8.96 o                         
  -3  34   1          2.56          0.66         7.43 o                         
  -2  34   1         29.91         22.51         9.40 o                         
  -1  34   1         20.02          6.78         7.43 o                         
   0  34   1         35.62         29.15         7.03 o                         
   1  34   1         13.95          0.72         5.07 o                         
   2  34   1          4.16          0.50         4.29 o                         
   3  34   1          0.69          1.66         4.41 o                         
  -3  35   1          5.52          1.97         8.09 o                         
  -2  35   1          0.31         -5.90         6.56 o                         
  -1  35   1          2.47         -0.76         5.41 o                         
   0  35   1          0.00          3.72         5.25 o                         
   1  35   1          0.52         -1.79         4.71 o                         
   2  35   1          2.27          1.47         5.68 o                         
   3  35   1         22.41         13.94         5.08 o                         
  -3  36   1         17.06         19.89        10.71 o                         
  -2  36   1         27.71         19.89         9.83 o                         
  -1  36   1         96.35         97.70        11.20 o                         
   0  36   1        148.99        120.83        12.05 o                         
   1  36   1         22.20         18.79         6.33 o                         
   2  36   1          9.30         11.22         6.88 o                         
   3  36   1          5.02          7.59         5.21 o                         
  -3  37   1          3.77          7.21         9.83 o                         
  -2  37   1          2.31          0.22         8.74 o                         
  -1  37   1        104.20        110.25        12.11 o                         
   0  37   1        164.67        161.33        19.12 o                         
   1  37   1          3.27          1.17         5.35 o                         
   2  37   1          2.10          2.18         5.51 o                         
  -2  38   1         18.75         13.99         9.83 o                         
  -1  38   1        124.59        118.72        12.89 o                         
   0  38   1         89.44         83.25        10.73 o                         
   1  38   1          1.21          1.43         5.64 o                         
   2  38   1          1.10          6.34         6.26 o                         
  -2  39   1          0.57         -1.12         5.95 o                         
  -1  39   1         17.54         17.66         7.55 o                         
   0  39   1          0.88          0.64         7.87 o                         
   1  39   1          6.35         13.74         6.60 o                         
  -1  40   1          0.03          6.90         6.69 o                         
   0  40   1          1.66         -7.43         7.43 o                         
   1  40   1          0.54          7.92         6.25 o                         
  -7   0   2          0.01         -0.87         8.30 o                         
  -6   0   2          0.15          8.96         6.99 o                         
  -5   0   2        177.27        205.00        14.86 o                         
  -4   0   2        157.00        176.17         8.35 o                         
  -3   0   2        766.23        902.57        16.98 o                         
  -2   0   2       1955.64       1980.83        29.54 o                         
  -1   0   2        419.37        358.30         6.84 o                         
   0   0   2          0.26         10.89         4.53 o                         
   1   0   2          4.72         13.87         1.10 o                         
   2   0   2       1387.14       1400.46        24.02 o                         
   3   0   2         38.21         38.96         3.67 o                         
   4   0   2          4.56         -2.37         2.64 o                         
   5   0   2          2.16          1.59         5.29 o                         
   6   0   2          0.44          5.90         8.96 o                         
  -7   1   2          5.91         14.06         6.87 o                         
  -6   1   2         51.92         66.50         9.83 o                         
  -5   1   2        277.05        267.36        12.95 o                         
  -4   1   2         69.60         70.51         3.96 o                         
  -3   1   2        115.43        128.47         3.37 o                         
  -2   1   2        241.64        203.22         3.78 o                         
  -1   1   2        345.92        325.64         4.28 o                         
   0   1   2          4.16          4.43         1.62 o                         
   1   1   2         24.92         36.89         1.30 o                         
   2   1   2        126.30        146.03         5.34 o                         
   3   1   2          7.96          9.27         1.76 o                         
   4   1   2         32.01         22.99         2.68 o                         
   5   1   2         55.67         46.85         5.89 o                         
   6   1   2          0.08          1.53         5.87 o                         
  -7   2   2          0.04          4.81         9.18 o                         
  -6   2   2         19.71         28.60         9.29 o                         
  -5   2   2         25.59         44.60         5.21 o                         
  -4   2   2         41.81         49.22         3.77 o                         
  -3   2   2        862.73        904.08        11.79 o                         
  -2   2   2        503.50        495.03         7.02 o                         
  -1   2   2        350.59        330.34         5.44 o                         
   0   2   2       1902.67       1802.00        17.21 o                         
   1   2   2        223.61        245.00         4.33 o                         
   2   2   2       1824.51       1972.51        23.91 o                         
   3   2   2          0.04         -0.80         1.10 o                         
   4   2   2        170.04        162.72         6.04 o                         
   5   2   2         56.29         55.46         6.92 o                         
   6   2   2          0.00         14.11         5.46 o                         
  -7   3   2         15.63          5.25         8.52 o                         
  -6   3   2         28.73         27.48         6.34 o                         
  -5   3   2          0.07          8.89         3.50 o                         
  -4   3   2         11.63         12.36         2.10 o                         
  -3   3   2       1060.23       1066.83        13.56 o                         
  -2   3   2         26.36         29.81         1.98 o                         
  -1   3   2        703.91        698.04         8.20 o                         
   0   3   2        348.53        358.49         4.44 o                         
   1   3   2          3.07          7.21         1.08 o                         
   2   3   2         81.92        106.11         5.05 o                         
   3   3   2         10.57         12.85         1.57 o                         
   4   3   2         15.44         19.13         2.83 o                         
   5   3   2          6.74         15.79         4.37 o                         
   6   3   2          4.62         12.03        10.05 o                         
  -7   4   2         12.13         29.29        10.27 o                         
  -6   4   2          0.66          6.12         5.18 o                         
  -5   4   2          7.52          8.87         5.85 o                         
  -4   4   2         20.59         20.19         1.64 o                         
  -3   4   2        283.49        289.88         6.15 o                         
  -2   4   2       2069.30       2045.29        23.45 o                         
  -1   4   2         26.43         21.99         1.12 o                         
   0   4   2       1733.26       1630.38        17.21 o                         
   1   4   2        657.64        644.86         9.23 o                         
   2   4   2        115.08        129.43         4.92 o                         
   3   4   2         32.86         38.87         2.38 o                         
   4   4   2        144.69        141.15         5.89 o                         
   5   4   2         52.11         56.12        10.50 o                         
   6   4   2          4.39         19.94         5.58 o                         
  -7   5   2          8.12         14.86         9.83 o                         
  -6   5   2         51.05         57.05         6.65 o                         
  -5   5   2        102.99        109.89         7.39 o                         
  -4   5   2         13.20         10.00         1.57 o                         
  -3   5   2        363.44        433.26         7.14 o                         
  -2   5   2        268.77        323.35         5.30 o                         
  -1   5   2        154.79        156.44         3.06 o                         
   0   5   2        431.07        451.61         5.81 o                         
   1   5   2         17.56         23.09         1.42 o                         
   2   5   2       1761.81       1811.65        23.53 o                         
   3   5   2        279.69        289.48         6.28 o                         
   4   5   2        100.54         86.65         4.70 o                         
   5   5   2         36.59         28.55         4.97 o                         
   6   5   2         11.80         14.68         7.53 o                         
  -7   6   2          0.79         -2.84         8.96 o                         
  -6   6   2         26.98         29.58         9.19 o                         
  -5   6   2         53.88         65.85         8.57 o                         
  -4   6   2          9.58          8.46         1.85 o                         
  -3   6   2        447.64        495.26         7.83 o                         
  -2   6   2         18.58         17.11         1.80 o                         
  -1   6   2       2263.22       2186.04        32.21 o                         
   0   6   2          7.71          8.93         0.88 o                         
   1   6   2        479.58        462.36         7.37 o                         
   2   6   2        706.17        826.16        12.86 o                         
   3   6   2        103.52         95.60         3.90 o                         
   4   6   2          5.16          3.02         1.96 o                         
   5   6   2         57.34         72.94         9.60 o                         
   6   6   2          1.06          8.66         6.56 o                         
  -7   7   2          0.00          1.53         8.74 o                         
  -6   7   2         31.41         22.54         5.38 o                         
  -5   7   2         13.56         16.37         3.95 o                         
  -4   7   2         39.53         35.12         3.07 o                         
  -3   7   2          3.75          3.33         1.29 o                         
  -2   7   2          2.41          0.84         1.25 o                         
  -1   7   2         40.94         40.74         2.28 o                         
   0   7   2        433.77        448.38         7.01 o                         
   1   7   2        258.64        278.09         5.72 o                         
   2   7   2        306.35        307.31         6.27 o                         
   3   7   2          4.03          5.15         1.83 o                         
   4   7   2          2.92          2.28         2.07 o                         
   5   7   2          0.06          6.28         3.92 o                         
   6   7   2          0.00         -2.84        10.27 o                         
  -7   8   2         23.22         22.51        10.27 o                         
  -6   8   2          5.89          8.32         4.53 o                         
  -5   8   2          1.51          0.17         3.17 o                         
  -4   8   2         29.85         28.55         2.52 o                         
  -3   8   2          3.91          2.36         1.33 o                         
  -2   8   2         17.22         12.89         1.79 o                         
  -1   8   2        757.40        731.60        12.25 o                         
   0   8   2         90.17         83.60         2.90 o                         
   1   8   2        750.89        747.45        11.38 o                         
   2   8   2         14.66         16.52         1.99 o                         
   3   8   2        102.26        112.48         4.77 o                         
   4   8   2          1.83          4.67         2.17 o                         
   5   8   2         96.90         83.62         7.31 o                         
   6   8   2          2.73          5.09         6.71 o                         
  -7   9   2          2.41          0.66         9.40 o                         
  -6   9   2         69.36         67.21         9.17 o                         
  -5   9   2         32.67         34.02         4.77 o                         
  -4   9   2         23.01         20.68         2.17 o                         
  -3   9   2        115.73        122.36         3.97 o                         
  -2   9   2        251.06        247.22         6.76 o                         
  -1   9   2       1305.06       1247.98        21.44 o                         
   0   9   2       1815.02       1826.04        26.89 o                         
   1   9   2         21.79         21.41         1.68 o                         
   2   9   2        119.78        140.26         3.66 o                         
   3   9   2          5.55         10.85         2.09 o                         
   4   9   2        103.33        104.42         4.98 o                         
   5   9   2         17.92         21.54         4.74 o                         
   6   9   2         21.01         18.28        10.38 o                         
  -7  10   2         30.45         11.36        10.05 o                         
  -6  10   2        106.93        114.03        11.11 o                         
  -5  10   2          0.73          0.85         3.18 o                         
  -4  10   2         15.85         12.09         1.83 o                         
  -3  10   2        175.61        160.26         5.28 o                         
  -2  10   2        738.35        734.94        14.54 o                         
  -1  10   2          3.96         14.58         4.37 o                         
   0  10   2       3439.06       3472.99        49.53 o                         
   1  10   2        769.57        739.53        12.44 o                         
   2  10   2        221.51        223.39         5.75 o                         
   3  10   2          8.20          9.86         2.09 o                         
   4  10   2         27.77         27.37         3.00 o                         
   5  10   2         24.77         22.27         4.90 o                         
   6  10   2          0.89          0.27         6.47 o                         
  -7  11   2          7.58          9.62         9.83 o                         
  -6  11   2        133.09        120.52        11.69 o                         
  -5  11   2         82.91         89.28         6.80 o                         
  -4  11   2         13.00         14.03         2.24 o                         
  -3  11   2         20.76         32.79         2.59 o                         
  -2  11   2        836.03        824.31        16.07 o                         
  -1  11   2        201.60        193.68         4.84 o                         
   0  11   2       2583.04       2658.18        42.18 o                         
   1  11   2        136.52        156.76         5.38 o                         
   2  11   2         86.13         89.43         3.44 o                         
   3  11   2          6.87          9.13         2.20 o                         
   4  11   2         12.92         10.35         3.75 o                         
   5  11   2         12.38         11.86         4.35 o                         
   6  11   2         13.29          2.85         6.40 o                         
  -6  12   2         58.12         52.76         8.71 o                         
  -5  12   2         10.90          4.85         3.46 o                         
  -4  12   2          4.51          3.13         1.97 o                         
  -3  12   2          9.68          6.03         2.04 o                         
  -2  12   2          2.50          2.88         2.25 o                         
  -1  12   2        257.82        239.27         7.12 o                         
   0  12   2       1938.42       1986.21        32.22 o                         
   1  12   2         28.71         32.85         2.40 o                         
   2  12   2         32.24         28.30         2.11 o                         
   3  12   2        241.13        210.31         5.72 o                         
   4  12   2          0.20          0.40         2.32 o                         
   5  12   2         68.77         57.01         6.26 o                         
   6  12   2          0.07          0.94         8.30 o                         
  -6  13   2         34.55         44.75         8.15 o                         
  -5  13   2         45.59         36.07         4.87 o                         
  -4  13   2         40.59         57.33         5.78 o                         
  -3  13   2          4.00          1.54         1.39 o                         
  -2  13   2        796.63        808.04        16.13 o                         
  -1  13   2        185.94        231.15         7.18 o                         
   0  13   2        135.72        147.35         5.60 o                         
   1  13   2         75.04         92.70         3.78 o                         
   2  13   2        107.21        110.38         3.64 o                         
   3  13   2        186.43        180.01         5.38 o                         
   4  13   2         68.75         70.29         4.69 o                         
   5  13   2          8.57         11.41         5.19 o                         
   6  13   2          0.05          3.97         6.49 o                         
  -6  14   2         17.58          8.00         6.09 o                         
  -5  14   2        104.33        105.42         9.95 o                         
  -4  14   2         20.80         14.40         4.94 o                         
  -3  14   2         88.82         97.63         6.88 o                         
  -2  14   2       2211.43       2144.78        32.56 o                         
  -1  14   2       4294.06       4112.66        73.89 o                         
   0  14   2        801.33        847.52        15.50 o                         
   1  14   2        102.00        107.20         4.16 o                         
   2  14   2         20.28         22.79         2.32 o                         
   3  14   2          1.67          5.87         1.90 o                         
   4  14   2         55.92         57.11         4.38 o                         
   5  14   2         23.82         28.34         5.41 o                         
   6  14   2          0.70         12.22         7.09 o                         
  -6  15   2          1.21          4.05         6.09 o                         
  -5  15   2        109.48         96.45         9.81 o                         
  -4  15   2         51.76         54.58         7.79 o                         
  -3  15   2        168.07        161.91         5.63 o                         
  -2  15   2       1667.79       1611.33        27.56 o                         
  -1  15   2       5130.15       5052.21        90.00 o                         
   0  15   2        112.52        122.01         5.95 o                         
   1  15   2        193.85        193.46         5.78 o                         
   2  15   2         15.31         11.08         1.88 o                         
   3  15   2         54.25         60.62         4.20 o                         
   4  15   2         23.20         25.83         4.05 o                         
   5  15   2          8.42          6.34         3.96 o                         
  -6  16   2          7.50          3.36         5.69 o                         
  -5  16   2         31.21         26.88         9.40 o                         
  -4  16   2         19.25         21.69         5.78 o                         
  -3  16   2        112.70        109.73         7.14 o                         
  -2  16   2        626.56        634.40        12.78 o                         
  -1  16   2       1048.09       1075.17        22.84 o                         
   0  16   2        156.29        192.79         7.63 o                         
   1  16   2         82.62         87.78         4.69 o                         
   2  16   2          0.91          0.02         1.37 o                         
   3  16   2          5.67         15.46         2.62 o                         
   4  16   2         46.15         47.93         5.98 o                         
   5  16   2          0.87          6.06         4.31 o                         
  -6  17   2         26.93         23.04         7.15 o                         
  -5  17   2          1.46         -3.06         6.78 o                         
  -4  17   2         10.30         12.74         5.29 o                         
  -3  17   2         93.19        118.25         5.27 o                         
  -2  17   2          6.62          9.13         1.91 o                         
  -1  17   2          8.70          9.30         2.65 o                         
   0  17   2        132.45        139.92         5.86 o                         
   1  17   2         81.79         88.82         5.80 o                         
   2  17   2         43.37         43.35         3.13 o                         
   3  17   2        586.22        575.68        12.70 o                         
   4  17   2        172.21        178.08         8.59 o                         
   5  17   2          1.19          6.19         5.84 o                         
  -6  18   2          2.59          0.32         5.72 o                         
  -5  18   2          0.23          3.06         7.21 o                         
  -4  18   2         29.45         34.98         6.67 o                         
  -3  18   2          2.83          4.23         2.65 o                         
  -2  18   2        189.33        184.56         5.75 o                         
  -1  18   2         16.65         19.05         3.05 o                         
   0  18   2          4.57          5.53         2.07 o                         
   1  18   2         15.67         21.79         2.62 o                         
   2  18   2          0.94          2.53         1.75 o                         
   3  18   2        217.96        226.33         8.46 o                         
   4  18   2         65.48         53.75         5.48 o                         
   5  18   2          6.00          7.03         7.01 o                         
  -6  19   2          1.19         11.99         6.79 o                         
  -5  19   2          1.72         -6.56         6.56 o                         
  -4  19   2         11.29         15.52         7.65 o                         
  -3  19   2         23.23         11.60         5.20 o                         
  -2  19   2         38.54         42.10         3.26 o                         
  -1  19   2          4.73          5.94         2.36 o                         
   0  19   2         36.52         44.85         4.04 o                         
   1  19   2         28.62         29.02         2.98 o                         
   2  19   2          0.70          0.55         1.80 o                         
   3  19   2          1.78         22.20         3.51 o                         
   4  19   2          0.10         14.92         3.65 o                         
   5  19   2          0.10          4.34         4.16 o                         
  -6  20   2         18.90         18.43         7.44 o                         
  -5  20   2         23.27         23.38         9.40 o                         
  -4  20   2        139.68        115.83        15.30 o                         
  -3  20   2         39.04         37.95         6.62 o                         
  -2  20   2          0.87          2.39         1.86 o                         
  -1  20   2          9.46          8.87         2.75 o                         
   0  20   2          1.79          0.47         1.95 o                         
   1  20   2         87.12        100.98         5.26 o                         
   2  20   2         17.60         18.81         3.02 o                         
   3  20   2        862.62        844.74        17.15 o                         
   4  20   2        279.24        273.88        12.04 o                         
   5  20   2          4.24          6.41         6.40 o                         
  -6  21   2          1.37         -7.76         7.76 o                         
  -5  21   2          2.36         -7.21         7.21 o                         
  -4  21   2         16.03          4.59         7.21 o                         
  -3  21   2          1.10          3.69         4.16 o                         
  -2  21   2        104.22         99.64         4.92 o                         
  -1  21   2         24.04         25.92         3.71 o                         
   0  21   2          1.39          4.72         2.43 o                         
   1  21   2         52.59         49.72         3.55 o                         
   2  21   2          3.48          3.83         2.47 o                         
   3  21   2         61.21         83.80         5.33 o                         
   4  21   2         15.06         22.76         4.83 o                         
   5  21   2          0.38         13.75         5.61 o                         
  -6  22   2          1.93          2.08         6.25 o                         
  -5  22   2          0.70         -1.97         7.43 o                         
  -4  22   2         14.54         12.46         7.87 o                         
  -3  22   2          0.01          2.13         4.14 o                         
  -2  22   2         10.72          9.11         3.43 o                         
  -1  22   2        113.04        125.46         7.28 o                         
   0  22   2         64.21         65.22         5.20 o                         
   1  22   2          2.56          4.31         2.36 o                         
   2  22   2         45.30         47.47         4.45 o                         
   3  22   2         59.44         74.45         5.19 o                         
   4  22   2          0.70          7.76         3.64 o                         
   5  22   2          0.28         -5.90         5.90 o                         
  -6  23   2          1.41          9.68         6.88 o                         
  -5  23   2          4.71          7.87         7.87 o                         
  -4  23   2          1.38         -1.53         6.78 o                         
  -3  23   2          8.17          5.33         4.57 o                         
  -2  23   2        113.84        131.64        11.13 o                         
  -1  23   2         53.11         54.74         5.17 o                         
   0  23   2         92.78         99.85         6.38 o                         
   1  23   2        103.12         92.75        10.28 o                         
   2  23   2         32.06         33.84         4.00 o                         
   3  23   2        141.47        144.67         6.77 o                         
   4  23   2         46.64         43.12         5.43 o                         
   5  23   2          2.02          5.03         7.21 o                         
  -5  24   2         34.03         29.07        10.93 o                         
  -4  24   2         95.03         98.57        14.86 o                         
  -3  24   2         14.41         16.28         5.60 o                         
  -2  24   2         54.88         69.50        15.63 o                         
  -1  24   2         26.70         27.87         7.10 o                         
   0  24   2         13.28         16.11         4.51 o                         
   1  24   2         11.55         13.06         3.56 o                         
   2  24   2         46.79         48.97         4.77 o                         
   3  24   2        401.28        420.84        13.96 o                         
   4  24   2         51.81         51.64         6.85 o                         
   5  24   2          0.52          5.90         8.09 o                         
  -5  25   2          2.14          0.87         8.09 o                         
  -4  25   2          5.01         14.21         8.74 o                         
  -3  25   2         31.84         33.87         7.10 o                         
  -2  25   2         40.50         33.64         6.62 o                         
  -1  25   2         31.21         40.65         6.79 o                         
   0  25   2         26.60         38.50         6.40 o                         
   1  25   2          2.32          0.43         2.85 o                         
   2  25   2          0.51          1.79         2.55 o                         
   3  25   2          3.03         18.50         3.60 o                         
   4  25   2         42.26         49.22         7.72 o                         
  -5  26   2          3.96          6.56         8.96 o                         
  -4  26   2          0.00          3.50         7.65 o                         
  -3  26   2         17.46          9.83         7.87 o                         
  -2  26   2          5.79          5.59         4.82 o                         
  -1  26   2         31.50         34.43        11.69 o                         
   0  26   2          4.14         10.30        13.55 o                         
   1  26   2          0.76          0.21         2.79 o                         
   2  26   2          6.49          5.76         3.14 o                         
   3  26   2        211.84        206.60         8.11 o                         
   4  26   2         60.84         55.84         7.10 o                         
  -5  27   2          3.98         11.36         9.62 o                         
  -4  27   2          6.71          5.90         7.65 o                         
  -3  27   2         20.84          5.03         8.09 o                         
  -2  27   2          0.27         -1.18         5.35 o                         
  -1  27   2         68.81         88.60         9.65 o                         
   0  27   2        205.50        219.54        12.54 o                         
   1  27   2          8.00          1.95         3.10 o                         
   2  27   2         41.07         42.12         5.44 o                         
   3  27   2        185.03        180.93        10.09 o                         
   4  27   2        116.84        125.82        12.27 o                         
  -5  28   2          0.44         -7.65         7.65 o                         
  -4  28   2          3.99         -3.50         7.21 o                         
  -3  28   2          7.66          1.97         6.99 o                         
  -2  28   2         52.73         65.79         9.15 o                         
  -1  28   2         91.87        109.30        14.97 o                         
   0  28   2         12.88         20.42         5.32 o                         
   1  28   2          3.27          1.07         3.23 o                         
   2  28   2          0.65          2.33         3.02 o                         
   3  28   2          0.67          7.28         3.78 o                         
   4  28   2          0.20          0.61         5.79 o                         
  -5  29   2          0.00         10.05        10.27 o                         
  -4  29   2          2.26          0.22         8.09 o                         
  -3  29   2          1.66          9.62         7.21 o                         
  -2  29   2        125.39        117.42        12.05 o                         
  -1  29   2        417.97        485.47        20.85 o                         
   0  29   2         30.81         39.82         7.09 o                         
   1  29   2         28.02         26.26         4.70 o                         
   2  29   2          7.93          7.27         3.33 o                         
   3  29   2          6.52         14.24         4.31 o                         
   4  29   2          0.78          4.48         6.18 o                         
  -4  30   2          0.88          0.22         7.87 o                         
  -3  30   2          0.41         -5.46         7.21 o                         
  -2  30   2        192.92        179.21        20.54 o                         
  -1  30   2        916.33        938.51        44.37 o                         
   0  30   2        257.27        246.97        14.24 o                         
   1  30   2          4.60          3.18         3.35 o                         
   2  30   2         32.80         40.57         5.20 o                         
   3  30   2          7.32          6.44         4.23 o                         
   4  30   2          0.06          1.87         6.13 o                         
  -4  31   2          2.13         -7.65         7.65 o                         
  -3  31   2          0.00         -5.25         5.25 o                         
  -2  31   2         77.36         71.25        13.99 o                         
  -1  31   2        100.27        126.50        12.07 o                         
   0  31   2         44.53         45.79         7.65 o                         
   1  31   2         50.18         55.79        12.53 o                         
   2  31   2          0.73          5.17         3.44 o                         
   3  31   2          4.92          6.79         5.32 o                         
  -4  32   2         11.98         11.58        10.93 o                         
  -3  32   2          1.20         -0.87         7.65 o                         
  -2  32   2         22.42         18.14         9.62 o                         
  -1  32   2          2.75          4.15         7.65 o                         
   0  32   2         25.70         27.30         5.50 o                         
   1  32   2          0.41          0.89         3.48 o                         
   2  32   2          0.05          0.38         3.26 o                         
   3  32   2          4.80          5.58         5.63 o                         
  -4  33   2          3.97          0.66         8.52 o                         
  -3  33   2          0.97         -4.81         6.78 o                         
  -2  33   2          1.37         -0.87         7.43 o                         
  -1  33   2          3.00          5.25         8.09 o                         
   0  33   2          0.28         -1.61         3.65 o                         
   1  33   2          0.25          1.58         3.78 o                         
   2  33   2          0.45          5.18         3.86 o                         
   3  33   2          0.16         -5.09         5.09 o                         
  -4  34   2          2.29         20.11        11.58 o                         
  -3  34   2         12.32         17.27        10.49 o                         
  -2  34   2         10.71         24.70        10.49 o                         
  -1  34   2          5.07          2.84         7.65 o                         
   0  34   2         11.77          9.36         5.47 o                         
   1  34   2          0.34         -0.36         4.47 o                         
   2  34   2          0.48         -2.19         4.00 o                         
   3  34   2          1.87          0.44         5.72 o                         
  -3  35   2          0.95         -7.21         7.21 o                         
  -2  35   2          0.29         -6.34         7.65 o                         
  -1  35   2          8.78          6.78         8.74 o                         
   0  35   2         39.83         28.87         7.11 o                         
   1  35   2          8.43          8.22         5.33 o                         
   2  35   2          4.51          8.33         4.78 o                         
  -3  36   2          0.04         -6.78         6.78 o                         
  -2  36   2          4.10          3.06         8.74 o                         
  -1  36   2          0.20         -3.72         7.65 o                         
   0  36   2          0.38          3.68        13.99 o                         
   1  36   2          1.98          2.36         5.19 o                         
   2  36   2          7.40          4.25         4.45 o                         
  -2  37   2          6.41         10.27        10.71 o                         
  -1  37   2          0.00          2.84         9.40 o                         
   0  37   2          1.14          3.83         7.87 o                         
   1  37   2          0.01          4.64         5.64 o                         
   2  37   2          0.45          2.77         4.54 o                         
  -2  38   2         11.08         15.08        11.36 o                         
  -1  38   2          7.26          1.53         8.30 o                         
   0  38   2          4.92          2.40         5.25 o                         
   1  38   2          1.69          3.39         5.48 o                         
  -1  39   2          0.47          2.90         6.09 o                         
   0  39   2          3.41          2.33         7.43 o                         
   1  39   2          0.93          3.92         6.34 o                         
  -6   1   3         18.18         16.66         5.47 o                         
  -5   1   3          2.76         -2.56         2.69 o                         
  -4   1   3         29.77         33.78         2.67 o                         
  -3   1   3        100.57        102.87         5.51 o                         
  -2   1   3        796.51        766.30        10.30 o                         
  -1   1   3       1808.22       1828.20        19.11 o                         
   0   1   3        264.35        257.13         5.03 o                         
   1   1   3        134.24        120.73         3.76 o                         
   2   1   3         63.96         59.88         4.38 o                         
   3   1   3         52.43         65.88         3.56 o                         
   4   1   3         69.28         60.89         4.80 o                         
   5   1   3          2.98          5.04         4.00 o                         
   6   1   3          4.74          6.86         5.92 o                         
  -6   2   3          0.00          0.32         4.04 o                         
  -5   2   3          0.02         -2.80         2.80 o                         
  -4   2   3         91.61        102.57         4.00 o                         
  -3   2   3         14.60         16.04         2.04 o                         
  -2   2   3        211.24        188.03         4.27 o                         
  -1   2   3        957.61       1000.54        11.67 o                         
   0   2   3         18.13         23.81         2.70 o                         
   1   2   3         67.00         68.84         1.99 o                         
   2   2   3        213.06        205.04         4.86 o                         
   3   2   3          5.13          1.93         1.60 o                         
   4   2   3         81.89         67.35         5.09 o                         
   5   2   3         22.81         16.54         5.08 o                         
   6   2   3          4.37         12.31         5.74 o                         
  -6   3   3          9.61         12.01         4.52 o                         
  -5   3   3          2.30          1.25         2.72 o                         
  -4   3   3        205.84        212.48         5.92 o                         
  -3   3   3       1523.29       1568.32        20.55 o                         
  -2   3   3        177.27        181.59         4.43 o                         
  -1   3   3       2938.83       3047.91        33.60 o                         
   0   3   3       3427.88       3578.09        43.04 o                         
   1   3   3         96.82         97.08         2.35 o                         
   2   3   3        398.23        381.64         6.42 o                         
   3   3   3         54.87         41.59         2.84 o                         
   4   3   3         47.15         50.85         4.50 o                         
   5   3   3         14.10         18.71         4.64 o                         
   6   3   3          2.71         22.60        18.47 o                         
  -6   4   3         89.53         81.72         9.70 o                         
  -5   4   3          2.28         -1.73         2.65 o                         
  -4   4   3          0.02          2.33         1.69 o                         
  -3   4   3         43.19         49.22         3.03 o                         
  -2   4   3         94.51         92.25         2.79 o                         
  -1   4   3        698.32        779.07        10.52 o                         
   0   4   3        746.47        812.68        11.43 o                         
   1   4   3         30.28         41.45         1.87 o                         
   2   4   3        147.10        147.50         3.94 o                         
   3   4   3         69.88         68.39         2.80 o                         
   4   4   3        265.28        215.86         7.52 o                         
   5   4   3         21.76         19.14         4.58 o                         
  -7   5   3          0.14          3.93         8.96 o                         
  -6   5   3         24.88         23.93         6.56 o                         
  -5   5   3         20.62         13.90         3.46 o                         
  -4   5   3          2.66          3.04         1.72 o                         
  -3   5   3         44.27         51.77         2.83 o                         
  -2   5   3         19.02         22.88         1.57 o                         
  -1   5   3        673.47        728.68         9.97 o                         
   0   5   3        125.36        121.92         3.50 o                         
   1   5   3       1198.34       1272.42        15.98 o                         
   2   5   3         75.91         95.52         3.40 o                         
   3   5   3         38.81         39.58         2.40 o                         
   4   5   3         39.17         48.35         4.84 o                         
   5   5   3          0.03          2.46         3.96 o                         
  -7   6   3          0.04         -1.09         8.52 o                         
  -6   6   3          3.25          0.11         6.88 o                         
  -5   6   3         24.62         34.44         4.20 o                         
  -4   6   3        124.94        133.13         4.43 o                         
  -3   6   3         71.29         70.75         3.40 o                         
  -2   6   3         52.75         59.28         3.70 o                         
  -1   6   3        448.34        392.39         5.99 o                         
   0   6   3        616.53        619.30         9.96 o                         
   1   6   3        173.30        182.87         3.78 o                         
   2   6   3         31.95         31.04         2.21 o                         
   3   6   3        247.55        230.84         6.33 o                         
   4   6   3         51.75         46.89         4.17 o                         
   5   6   3          1.42          4.45         3.90 o                         
  -7   7   3          0.67          0.85         6.50 o                         
  -6   7   3        106.37        107.57        10.92 o                         
  -5   7   3        217.34        205.00         9.53 o                         
  -4   7   3          0.51          2.22         1.67 o                         
  -3   7   3         26.66         35.93         2.64 o                         
  -2   7   3        117.89        126.37         3.92 o                         
  -1   7   3        295.02        301.72         5.47 o                         
   0   7   3        509.08        560.18         8.50 o                         
   1   7   3        572.92        567.88         8.26 o                         
   2   7   3        177.49        178.73         4.83 o                         
   3   7   3         57.75         60.03         3.46 o                         
   4   7   3        123.86        108.82         5.94 o                         
   5   7   3          1.47          7.42         4.35 o                         
  -7   8   3          3.30         -1.14         6.72 o                         
  -6   8   3         38.20         32.83         7.37 o                         
  -5   8   3         55.74         50.69         4.82 o                         
  -4   8   3        213.90        204.18         5.89 o                         
  -3   8   3        560.81        569.16        10.57 o                         
  -2   8   3         19.08         18.31         2.00 o                         
  -1   8   3        107.51        126.37         3.12 o                         
   0   8   3         22.38         30.98         1.89 o                         
   1   8   3         76.28         79.96         3.02 o                         
   2   8   3         17.89         15.05         1.94 o                         
   3   8   3          0.26          5.11         1.99 o                         
   4   8   3         17.56         17.17         3.23 o                         
   5   8   3         20.33         15.59         7.00 o                         
  -7   9   3         10.25          9.65         7.47 o                         
  -6   9   3         10.22         14.71        13.22 o                         
  -5   9   3          9.27         16.39         7.87 o                         
  -4   9   3         27.39         23.17         2.51 o                         
  -3   9   3          0.03          5.62         1.81 o                         
  -2   9   3          0.31          1.14         1.33 o                         
  -1   9   3          1.43          1.07         1.01 o                         
   0   9   3          1.27          1.03         1.05 o                         
   1   9   3        116.68        113.36         3.21 o                         
   2   9   3          3.08          3.04         2.03 o                         
   3   9   3        391.16        378.79         8.20 o                         
   4   9   3        137.65        144.99         7.60 o                         
   5   9   3          0.31          9.96         4.17 o                         
  -6  10   3          0.64          2.56         5.90 o                         
  -5  10   3         29.09         46.99        11.36 o                         
  -4  10   3        108.15        117.53         4.47 o                         
  -3  10   3        251.37        252.55         6.36 o                         
  -2  10   3         11.56         16.38         2.24 o                         
  -1  10   3        438.22        444.81         9.03 o                         
   0  10   3         98.47        110.94         3.79 o                         
   1  10   3        178.85        172.02         4.25 o                         
   2  10   3         91.39         87.75         3.89 o                         
   3  10   3         75.74         85.52         4.80 o                         
   4  10   3         10.72         11.20         3.49 o                         
   5  10   3         10.31         11.89         5.48 o                         
  -6  11   3          1.71          3.88         5.36 o                         
  -5  11   3          5.27         10.27         7.87 o                         
  -4  11   3         14.51         17.76         2.21 o                         
  -3  11   3         75.67         81.95         5.93 o                         
  -2  11   3        463.60        457.15        10.45 o                         
  -1  11   3         11.43         12.74         1.68 o                         
   0  11   3          9.33          9.73         1.62 o                         
   1  11   3         30.66         41.72         4.87 o                         
   2  11   3         26.22         23.41         2.36 o                         
   3  11   3         19.97         29.05         3.17 o                         
   4  11   3         30.13         31.31         4.52 o                         
   5  11   3          1.99         10.41         4.20 o                         
  -6  12   3         20.04         17.47         6.62 o                         
  -5  12   3         52.02         40.87        10.93 o                         
  -4  12   3         24.33         22.83         3.32 o                         
  -3  12   3          6.99         12.34         2.57 o                         
  -2  12   3         55.48         54.32         3.76 o                         
  -1  12   3         19.65         16.86         1.82 o                         
   0  12   3        431.08        422.06         9.38 o                         
   1  12   3        143.76        161.24         5.19 o                         
   2  12   3        473.53        474.51         7.46 o                         
   3  12   3        452.91        441.70         9.99 o                         
   4  12   3         14.81         12.20         3.26 o                         
   5  12   3          1.97         11.44         4.14 o                         
  -6  13   3         14.16         24.22         7.14 o                         
  -5  13   3         19.49         13.77         8.74 o                         
  -4  13   3         73.59         69.91         5.20 o                         
  -3  13   3         39.61         40.09         3.69 o                         
  -2  13   3        194.65        177.25         6.03 o                         
  -1  13   3         10.36         17.88         1.94 o                         
   0  13   3         19.82         20.37         2.68 o                         
   1  13   3        707.75        698.24        13.81 o                         
   2  13   3         49.87         51.17         3.02 o                         
   3  13   3        338.94        319.72         8.32 o                         
   4  13   3          1.41         -0.95         2.79 o                         
   5  13   3         23.18         20.35         4.61 o                         
  -6  14   3          1.02          2.97         7.54 o                         
  -5  14   3         60.17         57.70        12.02 o                         
  -4  14   3          9.52          5.57         3.10 o                         
  -3  14   3         14.14         11.62         2.61 o                         
  -2  14   3        456.89        427.66        10.33 o                         
  -1  14   3          3.59          4.75         1.43 o                         
   0  14   3         11.82         16.50         2.46 o                         
   1  14   3        326.81        346.58         8.50 o                         
   2  14   3         43.91         52.76         3.15 o                         
   3  14   3          0.89          4.15         2.44 o                         
   4  14   3         12.50          9.09         3.50 o                         
   5  14   3         10.22         14.71         4.53 o                         
  -6  15   3          1.56         -0.61         5.25 o                         
  -5  15   3          0.22         -4.37         6.78 o                         
  -4  15   3          6.56          4.53         3.31 o                         
  -3  15   3         18.59         18.91         3.40 o                         
  -2  15   3         46.25         36.15         3.38 o                         
  -1  15   3          1.33          1.32         1.34 o                         
   0  15   3        155.63        145.38         4.95 o                         
   1  15   3        124.65        139.17         5.12 o                         
   2  15   3         54.95         54.04         3.34 o                         
   3  15   3        146.36        128.64         6.39 o                         
   4  15   3         32.75         28.43         4.99 o                         
   5  15   3          1.99          2.94         4.29 o                         
  -6  16   3          8.14          3.37         6.09 o                         
  -5  16   3          7.11         -4.15         6.99 o                         
  -4  16   3         30.50         24.68         4.64 o                         
  -3  16   3         20.71         21.09         3.95 o                         
  -2  16   3        168.23        166.39         6.34 o                         
  -1  16   3        207.78        198.63         5.65 o                         
   0  16   3          0.05         -1.48         1.48 o                         
   1  16   3         78.52         70.14         4.23 o                         
   2  16   3        458.12        429.62         9.14 o                         
   3  16   3        184.13        180.02         7.08 o                         
   4  16   3         11.23         11.20         3.82 o                         
   5  16   3         13.39         15.59         5.30 o                         
  -6  17   3         11.11         24.60         7.09 o                         
  -5  17   3          9.15         21.86         9.40 o                         
  -4  17   3          4.77          8.61         3.47 o                         
  -3  17   3         20.92         21.91         4.13 o                         
  -2  17   3        215.72        237.53         8.60 o                         
  -1  17   3         18.12         24.77         2.50 o                         
   0  17   3          2.52          4.29         1.72 o                         
   1  17   3         49.87         47.86         3.73 o                         
   2  17   3        140.53        150.77         5.32 o                         
   3  17   3        314.60        322.53        11.17 o                         
   4  17   3          8.42          7.96         4.95 o                         
   5  17   3          1.27         10.68         8.03 o                         
  -6  18   3         29.36         33.65         8.26 o                         
  -5  18   3          2.87          9.18         8.74 o                         
  -4  18   3          8.31          4.22         4.62 o                         
  -3  18   3         62.42         63.38         8.03 o                         
  -2  18   3        229.75        207.20         9.12 o                         
  -1  18   3        120.05        122.75         4.74 o                         
   0  18   3         61.82         78.63         4.51 o                         
   1  18   3          3.43          2.98         1.91 o                         
   2  18   3        175.19        167.74         5.76 o                         
   3  18   3         90.30         94.13         7.78 o                         
   4  18   3          8.22          6.88         3.18 o                         
   5  18   3          5.47          8.75         6.90 o                         
  -6  19   3         19.51         14.49        12.35 o                         
  -5  19   3          0.02         -7.43         7.43 o                         
  -4  19   3         44.21         30.72         7.71 o                         
  -3  19   3          1.28          6.37         4.62 o                         
  -2  19   3         23.60         15.59         3.95 o                         
  -1  19   3         60.24         66.06         5.85 o                         
   0  19   3          8.34          8.75         2.18 o                         
   1  19   3         21.08         15.88         2.65 o                         
   2  19   3        391.00        371.53         9.42 o                         
   3  19   3        415.06        397.21        12.24 o                         
   4  19   3          2.30          5.10         3.90 o                         
   5  19   3          3.35         16.79         5.32 o                         
  -6  20   3          1.02          0.45         6.09 o                         
  -5  20   3          2.82         -1.75         8.09 o                         
  -4  20   3         29.16         21.06         4.36 o                         
  -3  20   3        105.88        118.39        17.92 o                         
  -2  20   3        109.52        101.99         9.50 o                         
  -1  20   3        276.85        294.28         7.92 o                         
   0  20   3         82.68         94.33         5.63 o                         
   1  20   3          1.49         -0.90         1.88 o                         
   2  20   3          8.57         11.83         2.87 o                         
   3  20   3         74.54         86.00         6.52 o                         
   4  20   3          7.12         11.23         4.29 o                         
   5  20   3          0.72         12.80         8.96 o                         
  -6  21   3          5.58          4.77         6.93 o                         
  -5  21   3         10.55         15.08         9.62 o                         
  -4  21   3          0.03         -0.05         4.71 o                         
  -3  21   3         57.22         57.18         8.35 o                         
  -2  21   3         25.09         42.23         7.06 o                         
  -1  21   3          6.40         13.88         2.68 o                         
   0  21   3         32.56         31.24         3.54 o                         
   1  21   3         19.00         14.26         2.80 o                         
   2  21   3        201.14        187.45         6.63 o                         
   3  21   3         98.15         94.62         6.98 o                         
   4  21   3         10.43         15.69         5.83 o                         
  -6  22   3          8.65         13.15        13.22 o                         
  -5  22   3          7.01          1.31         8.30 o                         
  -4  22   3          5.90         -1.97         6.56 o                         
  -3  22   3        533.72        503.54        32.24 o                         
  -2  22   3       4054.56       3663.45        95.91 o                         
  -1  22   3       1461.27       1420.32        32.10 o                         
   0  22   3         18.85         17.48         3.12 o                         
   1  22   3          7.18          8.72         2.80 o                         
   2  22   3          0.04          2.48         2.40 o                         
   3  22   3         11.72         14.02         3.89 o                         
   4  22   3          1.52          4.03         3.90 o                         
  -5  23   3          2.07         -3.06         8.74 o                         
  -4  23   3          5.39          0.87         6.56 o                         
  -3  23   3          0.49         -1.68         4.82 o                         
  -2  23   3        119.55        227.60        59.66 o                         
  -1  23   3         68.04         90.25         6.80 o                         
   0  23   3          4.84          5.94         2.73 o                         
   1  23   3          0.75          3.03         2.54 o                         
   2  23   3          8.41          8.39         2.74 o                         
   3  23   3         10.34         10.88         3.62 o                         
   4  23   3          3.42          6.47         5.03 o                         
  -5  24   3          2.23          0.87         8.74 o                         
  -4  24   3          5.63          3.93         7.43 o                         
  -3  24   3         90.19         81.60        10.20 o                         
  -2  24   3        505.87        471.14        20.17 o                         
  -1  24   3          5.79          9.55         3.20 o                         
   0  24   3        123.69        126.73         7.63 o                         
   1  24   3          7.31          5.47         2.76 o                         
   2  24   3         68.17         79.87         5.42 o                         
   3  24   3         11.25         17.47         4.89 o                         
   4  24   3          0.82          6.92         4.66 o                         
  -5  25   3          3.94          3.06         9.62 o                         
  -4  25   3          0.36         -4.59         7.21 o                         
  -3  25   3         20.29         19.79         6.35 o                         
  -2  25   3          0.34          3.63         4.78 o                         
  -1  25   3        103.05        101.62         6.54 o                         
   0  25   3         40.67         35.85         7.37 o                         
   1  25   3          2.32          1.74         3.14 o                         
   2  25   3        101.95        104.25         6.21 o                         
   3  25   3        101.03         83.44         7.09 o                         
   4  25   3          8.21         16.65         5.28 o                         
  -5  26   3          4.60          0.66         9.40 o                         
  -4  26   3          0.54          2.62         7.43 o                         
  -3  26   3         20.10         33.25         7.98 o                         
  -2  26   3         14.03         16.08         6.67 o                         
  -1  26   3         68.09         83.14         6.99 o                         
   0  26   3         21.86         21.10         4.18 o                         
   1  26   3          0.00          6.19         2.78 o                         
   2  26   3         22.59         21.94         3.66 o                         
   3  26   3         11.77         19.78         4.56 o                         
   4  26   3          1.27         12.28         6.45 o                         
  -5  27   3         16.43         17.27        10.71 o                         
  -4  27   3          0.13          6.12         8.30 o                         
  -3  27   3         23.57         28.43         7.15 o                         
  -2  27   3          4.93          1.97         4.63 o                         
  -1  27   3         37.98         47.77         5.28 o                         
   0  27   3         22.17         17.90         4.04 o                         
   1  27   3          0.23         -0.33         2.61 o                         
   2  27   3         24.34         33.55         4.19 o                         
   3  27   3         60.17         65.40         7.74 o                         
   4  27   3          6.42          6.92         5.44 o                         
  -5  28   3          0.18         -3.28         9.40 o                         
  -4  28   3          0.33         -0.22         7.87 o                         
  -3  28   3          2.31         10.49         8.30 o                         
  -2  28   3          0.05         -0.35         4.47 o                         
  -1  28   3         63.26         62.27        13.77 o                         
   0  28   3          0.57          1.56         3.30 o                         
   1  28   3         16.48         14.80         3.54 o                         
   2  28   3        199.86        221.67         8.28 o                         
   3  28   3         47.39         49.86         6.90 o                         
  -4  29   3          2.02          5.46         8.96 o                         
  -3  29   3         24.14         18.58        10.05 o                         
  -2  29   3         15.95         17.60         6.31 o                         
  -1  29   3          6.51          4.91         4.56 o                         
   0  29   3          0.28         -0.84         3.05 o                         
   1  29   3          0.22          0.15         2.92 o                         
   2  29   3         23.48         25.27         4.38 o                         
   3  29   3         23.24         29.89         8.10 o                         
  -4  30   3          0.01          2.19         8.52 o                         
  -3  30   3          2.63          4.59         8.96 o                         
  -2  30   3          8.31          0.74         5.02 o                         
  -1  30   3          0.01          5.11         4.92 o                         
   0  30   3          1.14          2.97         3.53 o                         
   1  30   3         20.74         22.94         4.08 o                         
   2  30   3          0.00         -3.37         3.91 o                         
   3  30   3         10.69          8.23         4.83 o                         
  -4  31   3          8.38         13.77         9.83 o                         
  -3  31   3         44.35         51.14        13.55 o                         
  -2  31   3          0.07          1.38         5.47 o                         
  -1  31   3         15.83         14.92         5.76 o                         
   0  31   3          0.61         -0.48         3.35 o                         
   1  31   3         11.28         13.63         3.86 o                         
   2  31   3          1.19          4.20         4.32 o                         
   3  31   3          1.09          6.27         5.06 o                         
  -4  32   3          1.94         -1.53         8.30 o                         
  -3  32   3          6.50         18.58        10.49 o                         
  -2  32   3          0.91          0.22         7.65 o                         
  -1  32   3          0.05         -1.09         4.78 o                         
   0  32   3          1.85          0.59         3.44 o                         
   1  32   3         86.40         85.35         6.88 o                         
   2  32   3        124.72        144.26        13.49 o                         
   3  32   3          5.61          5.61         6.63 o                         
  -3  33   3          0.00          5.68         9.83 o                         
  -2  33   3          7.57          3.72         8.74 o                         
  -1  33   3         10.90          5.84         5.41 o                         
   0  33   3          2.95         -2.34         4.62 o                         
   1  33   3         16.69         17.00         4.18 o                         
   2  33   3          1.15          8.61         4.96 o                         
  -3  34   3          7.02         -3.50         9.18 o                         
  -2  34   3          1.36         -3.06         7.87 o                         
  -1  34   3         10.84         13.11         9.40 o                         
   0  34   3         26.70         13.11         6.26 o                         
   1  34   3          0.46          4.81         3.48 o                         
   2  34   3          1.00          2.42         4.90 o                         
  -3  35   3          3.85          3.50        10.27 o                         
  -2  35   3          9.30          0.66         9.40 o                         
  -1  35   3          1.04          4.59         8.30 o                         
   0  35   3          3.99         -0.26         5.35 o                         
   1  35   3          0.01          5.06         4.53 o                         
   2  35   3          5.83          1.58         5.95 o                         
  -2  36   3          0.10          3.28         8.74 o                         
  -1  36   3          2.15          9.83         9.18 o                         
   0  36   3          3.53          6.78         6.18 o                         
   1  36   3          0.26          5.62         5.79 o                         
  -2  37   3          2.87         10.71        10.27 o                         
  -1  37   3         22.12         18.80        11.36 o                         
   0  37   3          8.16          2.31         6.10 o                         
   1  37   3          7.98          4.73         7.43 o                         
  -1  38   3         14.53         13.55        10.27 o                         
   0  38   3          9.98         -1.35         6.88 o                         
  -5   0   4          0.04         -1.42         4.10 o                         
  -4   0   4        226.14        220.55         9.81 o                         
  -3   0   4          0.18          0.78         1.83 o                         
  -2   0   4         83.04         84.60         4.42 o                         
  -1   0   4        914.46       1004.68        18.18 o                         
   0   0   4        248.01        240.83         7.47 o                         
   1   0   4        282.08        272.90         8.03 o                         
   2   0   4        106.20         91.47         5.88 o                         
   3   0   4        154.61        152.95         8.87 o                         
   4   0   4         58.92         49.24        11.91 o                         
   5   0   4          0.18          7.81         6.29 o                         
  -6   1   4          0.11         15.30         9.62 o                         
  -5   1   4          1.42          4.38         3.00 o                         
  -4   1   4         43.64         45.07         4.26 o                         
  -3   1   4         14.96         15.04         2.00 o                         
  -2   1   4          0.80          0.25         1.15 o                         
  -1   1   4        256.44        220.63         4.32 o                         
   0   1   4        355.41        365.82         6.87 o                         
   1   1   4         19.72         19.85         1.80 o                         
   2   1   4        129.18        126.53         4.92 o                         
   3   1   4        356.08        336.25         8.75 o                         
   4   1   4          2.34          6.46         3.21 o                         
   5   1   4          9.85         12.29         4.60 o                         
  -6   2   4         29.82         47.43        12.68 o                         
  -5   2   4          4.45          4.57         4.10 o                         
  -4   2   4         23.72         22.11         2.96 o                         
  -3   2   4          1.01          0.30         1.62 o                         
  -2   2   4         26.15         27.29         2.31 o                         
  -1   2   4          5.89          5.97         2.41 o                         
   0   2   4         24.79         31.80         1.87 o                         
   1   2   4          3.00          4.87         1.17 o                         
   2   2   4        145.45        139.82         4.85 o                         
   3   2   4          1.29         10.38         6.37 o                         
   4   2   4         26.49         24.75         3.91 o                         
   5   2   4          0.26          6.57         4.15 o                         
  -6   3   4         14.09         15.03         6.56 o                         
  -5   3   4          2.04          0.58         3.45 o                         
  -4   3   4          6.55          6.75         2.03 o                         
  -3   3   4          4.05          5.76         1.82 o                         
  -2   3   4        410.99        420.18         7.12 o                         
  -1   3   4        941.03        951.73        12.81 o                         
   0   3   4         34.41         33.64         2.44 o                         
   1   3   4         21.22         20.20         1.71 o                         
   2   3   4         18.44         26.67         2.82 o                         
   3   3   4        253.55        223.01         6.50 o                         
   4   3   4         20.98         14.60         3.54 o                         
   5   3   4          5.71          9.84         4.19 o                         
  -6   4   4          3.37         -2.64         5.17 o                         
  -5   4   4         24.82         16.38         5.21 o                         
  -4   4   4         95.86         89.71         4.10 o                         
  -3   4   4        140.71        154.90         5.21 o                         
  -2   4   4         62.07         61.73         2.77 o                         
  -1   4   4        311.46        324.53         5.81 o                         
   0   4   4         59.43         55.07         2.76 o                         
   1   4   4         38.16         38.18         2.22 o                         
   2   4   4        275.56        276.50         8.04 o                         
   3   4   4         59.56         52.79         3.91 o                         
   4   4   4         17.43         12.10         3.50 o                         
   5   4   4         10.48         14.35         4.35 o                         
  -6   5   4          4.81          3.17         5.78 o                         
  -5   5   4         15.77         21.49         9.83 o                         
  -4   5   4          0.48         -0.07         1.88 o                         
  -3   5   4        114.33        110.56         3.85 o                         
  -2   5   4        133.75        138.00         3.86 o                         
  -1   5   4       1131.11       1121.27        14.84 o                         
   0   5   4          1.61          1.10         1.45 o                         
   1   5   4          9.70         12.92         1.52 o                         
   2   5   4        661.54        635.18        16.33 o                         
   3   5   4        114.74        106.22         5.09 o                         
   4   5   4          1.34          3.36         3.64 o                         
   5   5   4          0.01         13.70         4.37 o                         
  -6   6   4         20.68         16.01         6.75 o                         
  -5   6   4         17.19         11.30         6.38 o                         
  -4   6   4         62.84         60.10         3.76 o                         
  -3   6   4         25.04         28.54         3.15 o                         
  -2   6   4        545.02        534.87         8.91 o                         
  -1   6   4         61.30         71.46         2.95 o                         
   0   6   4         59.69         61.40         3.33 o                         
   1   6   4         72.11         69.31         2.65 o                         
   2   6   4        356.66        350.46         9.09 o                         
   3   6   4         11.01          8.41         2.65 o                         
   4   6   4         10.86         14.48         4.20 o                         
   5   6   4         29.46         43.73         8.45 o                         
  -6   7   4         11.24         10.13         5.94 o                         
  -5   7   4          7.05          7.69         5.93 o                         
  -4   7   4         13.38         15.36         3.22 o                         
  -3   7   4        209.55        204.91         6.52 o                         
  -2   7   4        226.52        224.82         5.37 o                         
  -1   7   4         46.02         44.85         2.15 o                         
   0   7   4          5.23          6.83         1.71 o                         
   1   7   4          0.31          0.58         1.45 o                         
   2   7   4        102.48        114.51         4.89 o                         
   3   7   4          2.60          1.78         2.32 o                         
   4   7   4         36.77         41.47         4.75 o                         
   5   7   4          0.92         11.66         4.34 o                         
  -6   8   4          2.49         -0.86         5.36 o                         
  -5   8   4          3.62          6.28         5.45 o                         
  -4   8   4          7.74          4.49         2.66 o                         
  -3   8   4         64.44         74.24         4.45 o                         
  -2   8   4        115.22        124.96         4.90 o                         
  -1   8   4         37.24         39.57         2.31 o                         
   0   8   4        538.39        509.00         9.08 o                         
   1   8   4          2.24          1.95         1.30 o                         
   2   8   4        409.82        393.55         8.83 o                         
   3   8   4         85.25         76.46         4.79 o                         
   4   8   4          0.90          6.94         3.25 o                         
   5   8   4          0.16          6.48         4.13 o                         
  -6   9   4          0.09         -4.94         4.94 o                         
  -5   9   4         66.44         52.47         8.43 o                         
  -4   9   4         79.48         80.16         5.69 o                         
  -3   9   4        411.92        401.38        15.46 o                         
  -2   9   4        181.87        177.34         6.18 o                         
  -1   9   4          3.52         -0.60         1.17 o                         
   0   9   4        285.52        298.54         6.67 o                         
   1   9   4        277.22        256.82         6.25 o                         
   2   9   4        851.57        861.06        15.48 o                         
   3   9   4          0.37          5.79         2.79 o                         
   4   9   4         10.63         11.32         3.53 o                         
   5   9   4          0.01          5.91         5.52 o                         
  -6  10   4          0.38         -1.05         5.79 o                         
  -5  10   4         12.03          9.14         6.67 o                         
  -4  10   4        165.97        160.66        10.82 o                         
  -3  10   4        164.63        172.29         6.86 o                         
  -2  10   4         19.09         21.40         2.85 o                         
  -1  10   4          4.15          2.81         1.35 o                         
   0  10   4          0.34          0.59         1.34 o                         
   1  10   4         37.61         36.78         3.02 o                         
   2  10   4        316.92        307.13         7.72 o                         
   3  10   4        161.14        147.20         7.24 o                         
   4  10   4          6.24         10.21         3.41 o                         
   5  10   4          0.41          9.22         4.23 o                         
  -6  11   4         17.63         10.00         6.51 o                         
  -5  11   4          0.90          4.37         5.56 o                         
  -4  11   4          3.99          7.48         3.11 o                         
  -3  11   4          0.12         -0.08         2.22 o                         
  -2  11   4        183.53        173.76         6.19 o                         
  -1  11   4        201.07        199.22         5.35 o                         
   0  11   4         10.59         13.73         2.04 o                         
   1  11   4        658.10        622.85        12.84 o                         
   2  11   4        290.79        286.44         7.53 o                         
   3  11   4         25.56         27.91         3.81 o                         
   4  11   4         33.72         22.84         4.06 o                         
   5  11   4          5.70         13.85         4.60 o                         
  -6  12   4          1.25          5.20         5.56 o                         
  -5  12   4         18.00         13.08         6.16 o                         
  -4  12   4         16.37         12.00         3.23 o                         
  -3  12   4         24.92         25.86         3.45 o                         
  -2  12   4         83.66         82.12         4.91 o                         
  -1  12   4        109.98        110.20         4.56 o                         
   0  12   4         56.26         67.29         3.83 o                         
   1  12   4          2.19          4.86         2.01 o                         
   2  12   4        690.23        658.47        12.98 o                         
   3  12   4        181.67        162.98         7.47 o                         
   4  12   4          1.21          6.38         3.78 o                         
   5  12   4          0.74          3.94         4.13 o                         
  -6  13   4          4.90          1.40         5.90 o                         
  -5  13   4         35.55         33.22        11.36 o                         
  -4  13   4         20.60         16.45         3.62 o                         
  -3  13   4         77.86         89.68         5.66 o                         
  -2  13   4          5.34          4.89         2.51 o                         
  -1  13   4        282.98        268.20         6.96 o                         
   0  13   4         16.21         18.29         2.44 o                         
   1  13   4        447.27        384.99         9.33 o                         
   2  13   4        240.35        239.06         6.97 o                         
   3  13   4          3.34          8.90         2.92 o                         
   4  13   4          7.22         10.35         3.79 o                         
   5  13   4          6.23         10.73         4.48 o                         
  -6  14   4         30.22         40.65        12.89 o                         
  -5  14   4         53.94         46.11        12.68 o                         
  -4  14   4         83.68         80.90         6.20 o                         
  -3  14   4        674.65        652.26        19.27 o                         
  -2  14   4        624.48        586.55        14.94 o                         
  -1  14   4          7.45          8.50         2.41 o                         
   0  14   4        278.60        262.69         7.24 o                         
   1  14   4         17.66         16.37         2.65 o                         
   2  14   4        152.06        150.47         6.28 o                         
   3  14   4          8.83         11.20         2.95 o                         
   4  14   4         16.07         19.95         5.01 o                         
  -6  15   4          2.86          9.40        10.27 o                         
  -5  15   4          6.13          6.34         8.52 o                         
  -4  15   4          1.89          2.83         3.44 o                         
  -3  15   4        563.16        534.87        21.29 o                         
  -2  15   4       1090.46       1004.24        22.42 o                         
  -1  15   4         15.27         12.93         2.54 o                         
   0  15   4          1.60          2.15         1.77 o                         
   1  15   4         11.78          9.22         2.30 o                         
   2  15   4         12.13         10.80         2.73 o                         
   3  15   4          2.35          0.08         2.44 o                         
   4  15   4          1.47          6.83         5.83 o                         
  -6  16   4          8.31         -5.46         9.40 o                         
  -5  16   4          3.19         -5.25         7.65 o                         
  -4  16   4        104.28         85.36         7.73 o                         
  -3  16   4        757.53        754.77        22.84 o                         
  -2  16   4        700.92        694.77        21.23 o                         
  -1  16   4         20.21         24.03         2.58 o                         
   0  16   4         58.96         62.15         4.13 o                         
   1  16   4          0.21          0.52         1.87 o                         
   2  16   4          6.94          6.96         2.49 o                         
   3  16   4         33.94         34.25         4.46 o                         
   4  16   4         35.68         39.97         7.68 o                         
  -6  17   4          0.03         -7.65         7.65 o                         
  -5  17   4         30.45         20.11        10.27 o                         
  -4  17   4          1.77          0.60         3.14 o                         
  -3  17   4        217.39        207.04        10.04 o                         
  -2  17   4          9.36         13.64         3.40 o                         
  -1  17   4        395.38        370.68         9.14 o                         
   0  17   4         39.05         37.73         3.41 o                         
   1  17   4         29.37         30.36         3.34 o                         
   2  17   4         48.64         50.44         4.41 o                         
   3  17   4          0.82          4.09         3.10 o                         
   4  17   4          0.01          9.28         4.27 o                         
  -6  18   4          1.42          3.50         9.40 o                         
  -5  18   4          2.99         13.33         9.62 o                         
  -4  18   4         49.59         49.81         6.21 o                         
  -3  18   4         11.17          9.01         3.79 o                         
  -2  18   4        286.38        266.33        14.54 o                         
  -1  18   4        106.17        107.88         7.88 o                         
   0  18   4          3.83          3.91         2.04 o                         
   1  18   4          0.02         -1.33         2.00 o                         
   2  18   4         34.20         38.72         4.47 o                         
   3  18   4         26.84         24.46         6.05 o                         
   4  18   4         20.93         29.58         6.93 o                         
  -6  19   4          1.37         -3.28         9.18 o                         
  -5  19   4          2.67         20.98        10.05 o                         
  -4  19   4         22.38         16.14         4.43 o                         
  -3  19   4         14.93         17.65         4.23 o                         
  -2  19   4          0.30          4.06         3.53 o                         
  -1  19   4         96.27         94.89         5.05 o                         
   0  19   4        153.60        149.53         6.05 o                         
   1  19   4          4.66          5.29         2.29 o                         
   2  19   4         12.73         11.36         4.38 o                         
   3  19   4         16.48         11.51         3.72 o                         
   4  19   4          2.14          7.03         5.68 o                         
  -5  20   4          1.94          3.72         8.96 o                         
  -4  20   4          4.98          4.21         3.94 o                         
  -3  20   4         12.16          7.17         3.81 o                         
  -2  20   4        125.95        122.19         8.73 o                         
  -1  20   4        127.66        129.78         5.66 o                         
   0  20   4        116.56        109.37         5.41 o                         
   1  20   4        179.14        177.66         7.55 o                         
   2  20   4          2.52          3.34         3.13 o                         
   3  20   4          2.43          1.27         3.25 o                         
   4  20   4          6.32         14.27         7.32 o                         
  -5  21   4          1.35         17.05        10.71 o                         
  -4  21   4          1.04          1.75         3.87 o                         
  -3  21   4         24.43         17.06         4.34 o                         
  -2  21   4         10.43         13.49         5.09 o                         
  -1  21   4         44.70         46.97         4.26 o                         
   0  21   4         61.26         75.82         5.48 o                         
   1  21   4          0.63          5.37         2.74 o                         
   2  21   4         31.45         35.10         5.18 o                         
   3  21   4         11.67         13.76         3.95 o                         
   4  21   4         13.12         25.64         6.72 o                         
  -5  22   4          0.33         -7.21         8.96 o                         
  -4  22   4          3.57          4.38         4.08 o                         
  -3  22   4         20.09         15.97         5.56 o                         
  -2  22   4          6.95          7.29         3.34 o                         
  -1  22   4          2.74         -1.92         2.78 o                         
   0  22   4          1.92          2.54         2.52 o                         
   1  22   4          4.92          2.37         2.68 o                         
   2  22   4          8.78          9.03         3.72 o                         
   3  22   4          0.88          3.95         3.32 o                         
   4  22   4          2.16         13.54         6.04 o                         
  -5  23   4          0.01         -0.22         9.18 o                         
  -4  23   4         32.19         31.82         5.74 o                         
  -3  23   4          0.35         -3.26         3.26 o                         
  -2  23   4         29.79         40.47         6.14 o                         
  -1  23   4         10.48         11.74         4.29 o                         
   0  23   4          2.62          2.68         2.61 o                         
   1  23   4         29.69         33.10         4.40 o                         
   2  23   4          0.14          2.89         3.16 o                         
   3  23   4          5.30         10.38         4.35 o                         
   4  23   4         20.30         23.36         6.91 o                         
  -5  24   4          3.25         -1.75         9.62 o                         
  -4  24   4         35.17         38.55        10.27 o                         
  -3  24   4         17.81         15.37         4.81 o                         
  -2  24   4         54.80         61.07         6.92 o                         
  -1  24   4          4.31          3.32         3.17 o                         
   0  24   4         54.83         47.40         4.84 o                         
   1  24   4        204.51        177.20         8.43 o                         
   2  24   4          2.43          1.16         3.29 o                         
   3  24   4          3.16          4.68         5.18 o                         
  -5  25   4          0.62          0.87         9.18 o                         
  -4  25   4          3.11          7.59         5.70 o                         
  -3  25   4          0.27          5.99         4.08 o                         
  -2  25   4          0.19          3.99         3.50 o                         
  -1  25   4          1.06         -1.84         2.98 o                         
   0  25   4         66.14         57.47         5.29 o                         
   1  25   4         66.54         60.22         6.97 o                         
   2  25   4          6.81         10.27         4.00 o                         
   3  25   4          0.04          3.56         4.24 o                         
  -5  26   4          1.37         15.74        11.80 o                         
  -4  26   4          4.33          1.73         5.29 o                         
  -3  26   4         55.58         41.38        10.16 o                         
  -2  26   4         79.42         87.78        16.26 o                         
  -1  26   4          6.39          3.93         3.40 o                         
   0  26   4         18.33         12.66         3.58 o                         
   1  26   4          0.41          4.11         3.46 o                         
   2  26   4         13.00         15.49         4.61 o                         
   3  26   4          0.00          1.82         4.25 o                         
  -4  27   4          9.98         11.58         9.83 o                         
  -3  27   4         12.10         12.36         4.47 o                         
  -2  27   4          0.46          3.46         3.55 o                         
  -1  27   4         79.52         84.21         8.19 o                         
   0  27   4          1.36          0.26         3.30 o                         
   1  27   4          3.67         -0.42         3.35 o                         
   2  27   4         26.35         31.17         5.67 o                         
   3  27   4          6.24         12.98         4.96 o                         
  -4  28   4         81.32         82.17        17.05 o                         
  -3  28   4         65.08         61.41        12.35 o                         
  -2  28   4          4.61          0.45         4.99 o                         
  -1  28   4         13.87          8.09         5.20 o                         
   0  28   4          0.02          1.15         6.99 o                         
   1  28   4         27.04         25.94         4.31 o                         
   2  28   4          7.13         12.95         4.98 o                         
   3  28   4         10.35         19.23         5.58 o                         
  -4  29   4          2.39         12.24        10.49 o                         
  -3  29   4        163.75        192.54        23.38 o                         
  -2  29   4        130.75        140.24        13.90 o                         
  -1  29   4          3.38          5.66         5.09 o                         
   0  29   4          9.71          4.09         5.09 o                         
   1  29   4          1.64          4.62         3.30 o                         
   2  29   4         40.51         47.87         6.59 o                         
  -4  30   4         55.66         57.26        15.52 o                         
  -3  30   4        145.03        140.09        20.76 o                         
  -2  30   4         56.60         64.61         9.92 o                         
  -1  30   4          0.07          3.71         4.72 o                         
   0  30   4          2.41          7.65         5.01 o                         
   1  30   4          0.20          4.84         3.43 o                         
   2  30   4          1.68          1.75         4.44 o                         
  -4  31   4          0.10          5.03         9.83 o                         
  -3  31   4          1.62         -0.87         9.83 o                         
  -2  31   4          7.91          6.06         5.99 o                         
  -1  31   4          0.03          3.14         5.01 o                         
   0  31   4          7.50         17.53        15.41 o                         
   1  31   4         67.34         64.91        10.93 o                         
   2  31   4         12.41          9.07         5.02 o                         
  -3  32   4         16.70         12.46        10.05 o                         
  -2  32   4         10.89          1.82         5.56 o                         
  -1  32   4          1.54          1.58         5.20 o                         
   0  32   4          8.01         10.59         6.09 o                         
   1  32   4          1.27          6.04         5.78 o                         
   2  32   4         31.52         38.69         6.71 o                         
  -3  33   4          1.77          4.37        10.49 o                         
  -2  33   4          1.28          7.65         9.18 o                         
  -1  33   4          2.84          1.48         5.66 o                         
   0  33   4          1.97          0.17         5.02 o                         
   1  33   4         28.23         23.38         7.26 o                         
  -2  34   4          0.72         -3.72         9.83 o                         
  -1  34   4          1.98          6.17         6.40 o                         
   0  34   4          0.02          8.67         6.38 o                         
   1  34   4          7.23         12.73         6.75 o                         
  -2  35   4          3.04          2.40        10.27 o                         
  -1  35   4          0.60          2.19         9.83 o                         
   0  35   4          0.01          6.44         6.25 o                         
  -1  36   4          2.90         -4.81         7.87 o                         
   0  36   4          0.11         -4.59         7.65 o                         
  -6   1   5          1.66          0.00         8.96 o                         
  -5   1   5          1.16         -2.62         5.72 o                         
  -4   1   5        208.10        219.70         7.95 o                         
  -3   1   5         71.60         75.34         4.21 o                         
  -2   1   5        143.28        141.35         5.92 o                         
  -1   1   5         47.33         45.25         2.70 o                         
   0   1   5         60.76         66.62         6.05 o                         
   1   1   5        198.00        212.20         8.03 o                         
   2   1   5        119.02        131.24         7.10 o                         
   3   1   5         17.01         17.05         2.92 o                         
   4   1   5         29.65         26.80         5.12 o                         
  -6   2   5         22.09         18.80        10.71 o                         
  -5   2   5         21.70         16.65         7.24 o                         
  -4   2   5         24.00         27.36         4.54 o                         
  -3   2   5        192.10        181.14         5.66 o                         
  -2   2   5          1.62          0.70         2.13 o                         
  -1   2   5         23.84         24.82         2.30 o                         
   0   2   5         57.09         59.28         3.29 o                         
   1   2   5       1924.50       1908.25        32.27 o                         
   2   2   5        505.27        472.42        10.46 o                         
   3   2   5          5.54          4.02         2.37 o                         
   4   2   5         24.59         30.56         5.04 o                         
  -6   3   5          3.47          8.52        10.05 o                         
  -5   3   5         26.89         29.29         7.53 o                         
  -4   3   5         44.73         38.77         4.23 o                         
  -3   3   5         46.04         42.14         3.40 o                         
  -2   3   5        209.56        203.55         6.21 o                         
  -1   3   5        111.72        111.08         4.08 o                         
   0   3   5        131.14        122.54         4.67 o                         
   1   3   5         41.80         51.20         3.75 o                         
   2   3   5         50.64         48.92         4.93 o                         
   3   3   5          6.17          3.40         2.32 o                         
   4   3   5          3.80          6.56         5.68 o                         
  -6   4   5          0.52          9.62        10.27 o                         
  -5   4   5         11.91          6.88         5.87 o                         
  -4   4   5          0.22         -2.62         2.62 o                         
  -3   4   5          0.03         -2.27         2.27 o                         
  -2   4   5          6.69          5.28         2.35 o                         
  -1   4   5          7.71          6.08         1.92 o                         
   0   4   5         79.34         73.23         5.30 o                         
   1   4   5        524.68        518.50        11.60 o                         
   2   4   5         46.97         40.53         3.58 o                         
   3   4   5         17.42         13.94         2.85 o                         
   4   4   5          0.22          5.63         5.09 o                         
  -6   5   5          2.37          4.15         9.83 o                         
  -5   5   5         43.61         48.92         8.88 o                         
  -4   5   5          9.13          5.36         3.94 o                         
  -3   5   5         14.80         14.98         3.86 o                         
  -2   5   5        307.73        324.17         7.17 o                         
  -1   5   5          0.35          0.13         1.59 o                         
   0   5   5         71.62         67.06         4.36 o                         
   1   5   5        719.18        721.81        14.76 o                         
   2   5   5        569.70        541.56        11.31 o                         
   3   5   5          6.72          9.63         2.49 o                         
   4   5   5         10.90         21.42         4.39 o                         
  -6   6   5          0.15         -1.75         8.52 o                         
  -5   6   5         10.40          5.02         5.83 o                         
  -4   6   5        133.18        127.61         8.20 o                         
  -3   6   5        207.29        186.74         7.59 o                         
  -2   6   5          5.28          7.92         2.47 o                         
  -1   6   5        165.06        151.88         5.12 o                         
   0   6   5          9.74          5.24         2.14 o                         
   1   6   5        335.54        315.47         8.50 o                         
   2   6   5          0.13          2.51         2.65 o                         
   3   6   5         34.21         20.07         3.95 o                         
   4   6   5         14.12         25.20         4.56 o                         
  -6   7   5         10.56         16.39        10.49 o                         
  -5   7   5          0.07          3.86         5.91 o                         
  -4   7   5        139.24        150.70         8.09 o                         
  -3   7   5        427.89        434.27        11.66 o                         
  -2   7   5          6.28          6.73         2.71 o                         
  -1   7   5         49.59         50.03         3.38 o                         
   0   7   5         61.31         64.67         4.52 o                         
   1   7   5          5.42          4.13         3.91 o                         
   2   7   5          3.76          0.82         2.35 o                         
   3   7   5         28.61         30.25         3.47 o                         
   4   7   5          0.49          5.36         3.81 o                         
  -6   8   5          1.63         12.89        10.93 o                         
  -5   8   5         14.51          6.74         5.87 o                         
  -4   8   5        317.37        317.29        10.96 o                         
  -3   8   5        956.90        952.91        19.91 o                         
  -2   8   5        321.67        301.55         8.53 o                         
  -1   8   5         69.22         75.83         6.03 o                         
   0   8   5         41.58         37.02         5.02 o                         
   1   8   5          2.18          1.61         2.39 o                         
   2   8   5         41.78         44.50         4.00 o                         
   3   8   5         62.03         63.06         4.53 o                         
   4   8   5          2.34          7.14         3.78 o                         
  -6   9   5          1.17         -8.52         8.52 o                         
  -5   9   5          1.48         -3.97         8.30 o                         
  -4   9   5        294.54        264.82        14.23 o                         
  -3   9   5        388.16        376.77        14.22 o                         
  -2   9   5         71.50         67.29         5.15 o                         
  -1   9   5        185.51        179.27         6.77 o                         
   0   9   5          1.06          0.85         1.51 o                         
   1   9   5         58.27         55.86         3.67 o                         
   2   9   5        115.52        106.43         6.58 o                         
   3   9   5          0.10          5.85         2.95 o                         
   4   9   5          3.99          6.74         4.13 o                         
  -6  10   5         14.31         16.83        12.02 o                         
  -5  10   5          0.89         -1.89         6.67 o                         
  -4  10   5         61.54         63.84        11.34 o                         
  -3  10   5          8.55          9.20         3.40 o                         
  -2  10   5        707.49        644.10        15.97 o                         
  -1  10   5         21.16         21.36         2.48 o                         
   0  10   5         96.46         98.99         5.22 o                         
   1  10   5         80.61         71.56         4.12 o                         
   2  10   5         57.93         54.04         3.88 o                         
   3  10   5        189.86        169.10         6.82 o                         
   4  10   5          2.08          4.20         3.67 o                         
  -6  11   5          6.00         -9.18         9.40 o                         
  -5  11   5          0.09          1.79         6.13 o                         
  -4  11   5          0.09         -0.96         3.28 o                         
  -3  11   5         20.82         19.45         3.78 o                         
  -2  11   5          9.72         23.08         4.98 o                         
  -1  11   5          0.45          1.75         1.70 o                         
   0  11   5          9.62         14.47         3.89 o                         
   1  11   5         16.96         15.06         2.51 o                         
   2  11   5         38.00         43.46         3.65 o                         
   3  11   5          3.97          7.76         3.24 o                         
   4  11   5          3.15          5.30         3.71 o                         
  -6  12   5          0.00         -6.12        10.71 o                         
  -5  12   5         23.70         14.10         7.11 o                         
  -4  12   5         24.36         18.71         4.66 o                         
  -3  12   5         10.49          4.66         3.52 o                         
  -2  12   5         89.67         88.38         6.09 o                         
  -1  12   5        111.30        108.62         6.88 o                         
   0  12   5          4.44          3.92         1.88 o                         
   1  12   5         17.19         22.07         3.65 o                         
   2  12   5          5.51          4.13         2.37 o                         
   3  12   5          0.01          2.12         3.22 o                         
   4  12   5          0.23          3.25         3.88 o                         
  -6  13   5          1.77          2.84        10.71 o                         
  -5  13   5          3.86         11.30         6.44 o                         
  -4  13   5          7.08          0.79         3.41 o                         
  -3  13   5        110.15         89.58         9.94 o                         
  -2  13   5        536.85        514.64        14.11 o                         
  -1  13   5          0.00          1.11         1.77 o                         
   0  13   5          2.19          2.16         1.89 o                         
   1  13   5         32.49         31.02         3.29 o                         
   2  13   5          2.04          2.42         2.38 o                         
   3  13   5          2.87          4.52         3.84 o                         
   4  13   5         37.09         39.86         5.65 o                         
  -6  14   5          1.12          0.00         9.18 o                         
  -5  14   5          0.21          0.45         6.04 o                         
  -4  14   5          3.06          3.58         3.79 o                         
  -3  14   5          6.42          8.57         3.42 o                         
  -2  14   5         27.67         32.18         4.84 o                         
  -1  14   5         16.99         18.49         2.61 o                         
   0  14   5         19.98         18.97         2.75 o                         
   1  14   5        102.38         99.91         5.23 o                         
   2  14   5          0.50          2.08         2.36 o                         
   3  14   5         29.39         33.84         4.91 o                         
   4  14   5          7.32         12.64         4.35 o                         
  -6  15   5          0.39         -8.30         8.30 o                         
  -5  15   5          3.51          1.35         6.56 o                         
  -4  15   5         15.26          8.56         4.22 o                         
  -3  15   5          6.56         11.11         3.76 o                         
  -2  15   5         12.27         12.20         3.16 o                         
  -1  15   5         11.47          8.77         2.25 o                         
   0  15   5         45.61         54.06         4.43 o                         
   1  15   5          0.11          2.10         2.20 o                         
   2  15   5          5.74          7.51         2.73 o                         
   3  15   5          3.71          4.92         4.51 o                         
   4  15   5         10.86          9.86         4.53 o                         
  -6  16   5          0.80          0.66        10.49 o                         
  -5  16   5         48.14         60.98        15.08 o                         
  -4  16   5         27.69         27.09         5.26 o                         
  -3  16   5        151.22        155.76         9.74 o                         
  -2  16   5         71.24         61.34         5.37 o                         
  -1  16   5          7.34          6.93         2.26 o                         
   0  16   5        101.90         89.13         5.17 o                         
   1  16   5          5.07          1.81         2.22 o                         
   2  16   5          3.25          6.18         3.12 o                         
   3  16   5          6.79          9.86         4.49 o                         
   4  16   5          2.00         12.84         5.45 o                         
  -5  17   5          4.39          4.59         9.40 o                         
  -4  17   5         15.37         20.27         4.96 o                         
  -3  17   5          0.39          1.74         3.25 o                         
  -2  17   5          2.72          4.99         3.35 o                         
  -1  17   5         10.53          5.66         2.87 o                         
   0  17   5        228.27        189.89         6.83 o                         
   1  17   5         61.75         55.98         4.53 o                         
   2  17   5         13.54         11.68         3.41 o                         
   3  17   5         11.33         12.23         4.77 o                         
  -5  18   5         10.11          8.30         9.83 o                         
  -4  18   5         51.58         56.45         9.03 o                         
  -3  18   5         30.34         37.53         5.62 o                         
  -2  18   5          0.00         -0.01         2.89 o                         
  -1  18   5         52.16         47.21         4.90 o                         
   0  18   5         42.50         35.34         3.63 o                         
   1  18   5          0.82          0.03         2.38 o                         
   2  18   5         36.09         34.96         4.55 o                         
   3  18   5         22.86         15.69         5.46 o                         
  -5  19   5         20.87         19.89        12.24 o                         
  -4  19   5          0.08          2.19         4.07 o                         
  -3  19   5         57.56         61.99         7.09 o                         
  -2  19   5          4.92          5.29         3.43 o                         
  -1  19   5         94.98         72.63         6.82 o                         
   0  19   5         54.25         48.17         4.21 o                         
   1  19   5          2.72          6.74         2.87 o                         
   2  19   5         22.53         22.45         4.52 o                         
   3  19   5          1.77          4.00         4.99 o                         
  -5  20   5         42.25         39.56        14.42 o                         
  -4  20   5          9.79          6.29         4.45 o                         
  -3  20   5         25.43         27.86         5.26 o                         
  -2  20   5         43.71         47.22         5.96 o                         
  -1  20   5          2.25          4.46         3.27 o                         
   0  20   5        118.26        121.89         7.16 o                         
   1  20   5          1.89          1.87         2.84 o                         
   2  20   5         24.78         24.76         4.66 o                         
   3  20   5         28.78         36.37        11.69 o                         
  -5  21   5          0.75          5.46        11.36 o                         
  -4  21   5          0.28          4.90         4.09 o                         
  -3  21   5         11.49          2.47         3.87 o                         
  -2  21   5          2.11          1.14         3.36 o                         
  -1  21   5          0.04          3.93         3.16 o                         
   0  21   5          2.49         -1.02         2.59 o                         
   1  21   5         11.20         11.99         3.64 o                         
   2  21   5          9.40          8.02         3.91 o                         
   3  21   5         22.19         38.86         7.87 o                         
  -5  22   5         52.28         65.13        16.61 o                         
  -4  22   5         22.83         20.97         5.42 o                         
  -3  22   5          0.73          2.35         3.61 o                         
  -2  22   5          0.22          0.56         3.25 o                         
  -1  22   5         37.32         49.14         6.11 o                         
   0  22   5         35.41         32.80         6.25 o                         
   1  22   5         30.75         27.90         4.86 o                         
   2  22   5         12.58          5.69         3.95 o                         
   3  22   5          4.99          7.59         7.32 o                         
  -5  23   5          0.01          1.09        11.36 o                         
  -4  23   5          0.03          9.83         4.54 o                         
  -3  23   5          2.65          6.30         4.20 o                         
  -2  23   5          6.58          2.52         4.04 o                         
  -1  23   5          0.07          1.29         3.31 o                         
   0  23   5          8.17          2.39         4.24 o                         
   1  23   5          0.02          1.72         3.05 o                         
   2  23   5          0.25          5.47         3.94 o                         
   3  23   5         17.98         20.69         6.77 o                         
  -4  24   5         12.36         15.19        14.75 o                         
  -3  24   5          6.67          9.82         5.71 o                         
  -2  24   5         13.38          6.42         7.54 o                         
  -1  24   5          5.77          6.05         4.56 o                         
   0  24   5        103.54        102.05        10.34 o                         
   1  24   5          0.69          4.53         4.16 o                         
   2  24   5         25.96         24.81         5.20 o                         
  -4  25   5          4.77         -8.30         8.74 o                         
  -3  25   5         22.16         17.65         6.69 o                         
  -2  25   5          3.34         11.75         5.46 o                         
  -1  25   5          0.92          4.93         5.01 o                         
   0  25   5         41.74         48.49         7.77 o                         
   1  25   5          1.31          1.35         3.29 o                         
   2  25   5         14.10         16.40         4.99 o                         
  -4  26   5         15.47         14.86        10.49 o                         
  -3  26   5         12.62         19.34         6.80 o                         
  -2  26   5          1.98          4.24         5.13 o                         
  -1  26   5         25.96         28.79         6.72 o                         
   0  26   5          0.04          4.15         4.67 o                         
   1  26   5          0.17          2.31         4.56 o                         
   2  26   5         45.70         49.53         8.78 o                         
  -4  27   5         19.43         27.32        13.33 o                         
  -3  27   5          0.41          4.50         8.74 o                         
  -2  27   5          7.95         11.59         6.13 o                         
  -1  27   5         44.32         33.46         7.14 o                         
   0  27   5         29.13         19.96         9.07 o                         
   1  27   5          2.52          6.40         4.85 o                         
   2  27   5         14.72         15.32         5.14 o                         
  -4  28   5          0.12         -9.18         9.18 o                         
  -3  28   5         42.73         49.54         9.46 o                         
  -2  28   5          6.15          0.47         4.77 o                         
  -1  28   5          9.60          8.76         5.45 o                         
   0  28   5         20.18         16.84         6.22 o                         
   1  28   5          0.92          2.11         6.23 o                         
   2  28   5         15.15         20.26         5.53 o                         
  -3  29   5         11.53         10.87        15.30 o                         
  -2  29   5          5.38          2.62         7.87 o                         
  -1  29   5         11.47         15.30         9.07 o                         
   0  29   5         17.12          7.88         5.93 o                         
   1  29   5          0.51          4.13         5.20 o                         
  -3  30   5         37.47         38.79         9.48 o                         
  -2  30   5          7.38          7.37        11.26 o                         
  -1  30   5         27.44         23.08         6.93 o                         
   0  30   5         16.75         26.17        12.13 o                         
   1  30   5          0.18          3.18         5.46 o                         
  -3  31   5          6.68         18.58        12.02 o                         
  -2  31   5         36.89         62.28        10.17 o                         
  -1  31   5          0.16          3.47         6.09 o                         
   0  31   5          0.33          1.40         6.12 o                         
   1  31   5          2.72         10.29         5.74 o                         
  -2  32   5         26.99         38.94         9.08 o                         
  -1  32   5          4.10          5.84         6.41 o                         
   0  32   5          0.00          2.90         5.77 o                         
  -1  33   5         20.80         21.25         7.80 o                         
  -6   0   6         13.66         21.42        12.68 o                         
  -5   0   6        302.37        292.64        24.70 o                         
  -4   0   6       1136.37       1074.83        50.49 o                         
  -3   0   6        466.69        510.18        21.09 o                         
  -2   0   6          2.90          0.67         3.22 o                         
  -1   0   6          0.74          6.03         3.10 o                         
   0   0   6          3.27          2.11         4.63 o                         
   1   0   6          4.96         24.91         7.87 o                         
   2   0   6          0.53          0.55         2.58 o                         
   3   0   6         16.48         24.93         4.84 o                         
  -6   1   6          0.09         -3.28        10.71 o                         
  -5   1   6          9.46         16.59         7.96 o                         
  -4   1   6         65.83        118.61        12.21 o                         
  -3   1   6         14.87         18.61         6.27 o                         
  -2   1   6          0.85          2.62         2.68 o                         
  -1   1   6         23.18         29.25         3.18 o                         
   0   1   6        155.36        162.66         8.97 o                         
   1   1   6        316.52        309.87        15.14 o                         
   2   1   6         25.50         28.60         2.79 o                         
   3   1   6         19.62         19.85         3.23 o                         
  -6   2   6          4.98         -8.96         8.96 o                         
  -5   2   6         68.08         56.10        10.17 o                         
  -4   2   6        259.32        283.46        16.15 o                         
  -3   2   6         29.64         39.59         4.29 o                         
  -2   2   6        135.85        136.22         5.72 o                         
  -1   2   6         40.75         44.02         3.06 o                         
   0   2   6         78.92         91.69         8.93 o                         
   1   2   6         76.75         91.60         8.70 o                         
   2   2   6         28.98         32.73         3.49 o                         
   3   2   6          0.39          0.88         2.46 o                         
  -6   3   6          2.81         -7.43        10.49 o                         
  -5   3   6         28.36         20.11        11.36 o                         
  -4   3   6          2.02          0.88         4.75 o                         
  -3   3   6         45.15         58.61         4.78 o                         
  -2   3   6         28.80         32.30         3.42 o                         
  -1   3   6          0.12         -1.30         2.20 o                         
   0   3   6        316.51        291.72        10.01 o                         
   1   3   6        238.49        224.64         8.14 o                         
   2   3   6         51.93         52.95         4.30 o                         
   3   3   6          9.91         11.97         2.89 o                         
  -6   4   6          0.99         -7.87        10.27 o                         
  -5   4   6          4.82          8.30        10.27 o                         
  -4   4   6         45.56         39.17         7.62 o                         
  -3   4   6        128.92        134.88         6.74 o                         
  -2   4   6        154.24        164.00         6.23 o                         
  -1   4   6         15.17         15.21         2.80 o                         
   0   4   6        300.04        295.33         9.21 o                         
   1   4   6         31.09         24.89         3.73 o                         
   2   4   6          3.43          2.47         2.05 o                         
   3   4   6          3.38          4.79         2.54 o                         
  -6   5   6          3.93          5.68        10.71 o                         
  -5   5   6         18.59         28.72         8.19 o                         
  -4   5   6         17.58          6.32         4.85 o                         
  -3   5   6         71.65         79.62         5.35 o                         
  -2   5   6         49.13         50.03         4.00 o                         
  -1   5   6          6.84          7.69         2.03 o                         
   0   5   6        182.69        192.77        14.16 o                         
   1   5   6         83.34         78.25         5.78 o                         
   2   5   6          0.82          0.65         2.00 o                         
   3   5   6         20.38         25.43         3.35 o                         
  -6   6   6          5.96          8.09        11.15 o                         
  -5   6   6         10.70         15.88         7.24 o                         
  -4   6   6         53.21         58.44         7.14 o                         
  -3   6   6        133.20        143.90         7.25 o                         
  -2   6   6         27.91         31.20         3.67 o                         
  -1   6   6          6.44          7.37         2.16 o                         
   0   6   6        484.40        460.07        14.86 o                         
   1   6   6        277.27        298.68         9.68 o                         
   2   6   6          1.63          5.26         2.29 o                         
   3   6   6         16.10         16.83         3.03 o                         
  -6   7   6          0.95         -3.93        10.49 o                         
  -5   7   6         19.32         27.28         8.50 o                         
  -4   7   6         27.37         38.81         5.91 o                         
  -3   7   6          9.58         12.91         3.35 o                         
  -2   7   6          1.13          1.04         2.41 o                         
  -1   7   6          6.88          6.33         2.25 o                         
   0   7   6          1.51          7.39         2.83 o                         
   1   7   6         69.80         73.92         5.48 o                         
   2   7   6         15.79         12.32         2.46 o                         
   3   7   6          1.27          7.87         3.14 o                         
  -6   8   6          0.13         -9.83         9.83 o                         
  -5   8   6          0.50         -0.04         5.88 o                         
  -4   8   6         35.13         42.66         6.21 o                         
  -3   8   6          2.59          3.58         2.98 o                         
  -2   8   6          5.32          6.58         2.81 o                         
  -1   8   6         53.53         56.24         4.42 o                         
   0   8   6         43.70         50.26         4.81 o                         
   1   8   6          3.59          1.78         2.92 o                         
   2   8   6          0.92          2.71         2.10 o                         
   3   8   6         33.94         39.98         4.24 o                         
  -5   9   6         55.94         48.31         9.23 o                         
  -4   9   6          0.74          5.72         4.15 o                         
  -3   9   6         95.25         99.46         8.30 o                         
  -2   9   6         18.77         17.00         3.45 o                         
  -1   9   6         51.51         43.71         4.07 o                         
   0   9   6         11.61         23.89         4.37 o                         
   1   9   6         90.64        115.56         6.89 o                         
   2   9   6          0.60          1.69         2.45 o                         
   3   9   6         51.20         46.18         5.18 o                         
  -5  10   6          6.97          7.17         6.22 o                         
  -4  10   6          8.80         12.87         7.01 o                         
  -3  10   6          5.48          8.81         4.09 o                         
  -2  10   6         75.35         71.18         5.72 o                         
  -1  10   6        237.89        207.76         7.71 o                         
   0  10   6        271.81        278.90         9.45 o                         
   1  10   6        152.18        148.82         5.93 o                         
   2  10   6         39.14         35.45         4.52 o                         
   3  10   6          7.04          6.78         3.43 o                         
  -5  11   6          0.91          0.61         5.79 o                         
  -4  11   6         45.22         41.16         6.84 o                         
  -3  11   6         61.45         64.17         6.91 o                         
  -2  11   6          2.52          2.21         2.75 o                         
  -1  11   6         83.65         74.85         5.34 o                         
   0  11   6          0.87          5.66         2.58 o                         
   1  11   6         22.83         26.68         3.15 o                         
   2  11   6          4.43          7.46         3.10 o                         
   3  11   6         11.37          9.53         3.59 o                         
  -5  12   6          8.37          5.33         6.88 o                         
  -4  12   6         24.52         28.87         5.52 o                         
  -3  12   6          3.19          3.22         3.42 o                         
  -2  12   6         46.12         52.11         5.12 o                         
  -1  12   6          0.89          1.55         2.59 o                         
   0  12   6          6.41          1.69         2.05 o                         
   1  12   6         41.81         42.67         3.99 o                         
   2  12   6          0.14          7.42         3.55 o                         
   3  12   6          4.14         12.62         3.55 o                         
  -5  13   6          5.86          4.38         6.67 o                         
  -4  13   6         21.45         18.99         6.43 o                         
  -3  13   6          4.87          7.21         4.02 o                         
  -2  13   6         24.28         23.25         5.77 o                         
  -1  13   6          6.54          9.22         2.95 o                         
   0  13   6          3.49          3.34         2.20 o                         
   1  13   6         46.86         56.00         4.48 o                         
   2  13   6         57.38         69.98         7.79 o                         
   3  13   6          3.82          8.90         3.60 o                         
  -5  14   6         20.01         24.76         8.59 o                         
  -4  14   6          2.69          5.00         4.32 o                         
  -3  14   6         57.65         34.17         5.75 o                         
  -2  14   6          0.00          2.84         2.68 o                         
  -1  14   6         44.93         44.92         4.57 o                         
   0  14   6         43.10         42.69         3.89 o                         
   1  14   6         24.67         22.33         3.39 o                         
   2  14   6          0.38          8.44         3.74 o                         
   3  14   6          3.10          1.92         5.35 o                         
  -5  15   6          3.20          3.48         6.87 o                         
  -4  15   6          2.95          8.02         4.52 o                         
  -3  15   6         17.74         14.18         5.93 o                         
  -2  15   6         70.39         57.25         6.44 o                         
  -1  15   6        108.47         96.78         8.01 o                         
   0  15   6          0.26          0.84         2.36 o                         
   1  15   6          9.40          5.76         2.67 o                         
   2  15   6         19.21         25.51         9.83 o                         
   3  15   6         16.35         11.66         5.20 o                         
  -5  16   6          1.70          8.68         7.45 o                         
  -4  16   6          0.52          2.22         4.26 o                         
  -3  16   6          4.35          2.18         3.61 o                         
  -2  16   6         25.86         22.28         5.31 o                         
  -1  16   6          3.36          5.75         3.25 o                         
   0  16   6          1.73          2.93         2.52 o                         
   1  16   6         97.54         98.52         9.37 o                         
   2  16   6         16.86         13.80         5.14 o                         
   3  16   6         15.27         26.37         6.18 o                         
  -5  17   6          6.92          7.68         7.40 o                         
  -4  17   6          8.82         10.45         4.63 o                         
  -3  17   6          7.67          6.67         4.13 o                         
  -2  17   6          1.96          4.88         3.68 o                         
  -1  17   6         93.33         87.58        12.57 o                         
   0  17   6         35.11         32.72         4.64 o                         
   1  17   6          2.55          7.20         5.15 o                         
   2  17   6         26.04         29.42         5.73 o                         
  -5  18   6          0.08          1.75        10.27 o                         
  -4  18   6          0.03          0.89         4.18 o                         
  -3  18   6         10.10          6.38         5.09 o                         
  -2  18   6          0.04          4.44         7.10 o                         
  -1  18   6         14.73          9.81         4.19 o                         
   0  18   6         31.70         29.61         5.38 o                         
   1  18   6         67.47         77.49         6.80 o                         
   2  18   6        129.81        140.81        14.32 o                         
  -4  19   6          0.43          5.10         5.78 o                         
  -3  19   6         11.14          7.28         6.23 o                         
  -2  19   6         11.08          4.65         4.51 o                         
  -1  19   6          0.37          3.29         7.54 o                         
   0  19   6          5.27         14.32         8.20 o                         
   1  19   6         10.21         12.94         3.82 o                         
   2  19   6         40.41         61.24         8.74 o                         
  -4  20   6          0.14         -5.05         5.05 o                         
  -3  20   6         16.06         17.22         6.41 o                         
  -2  20   6         29.83         23.01         6.35 o                         
  -1  20   6          0.02         -0.33         3.62 o                         
   0  20   6          0.12         -1.45         6.12 o                         
   1  20   6         14.21         18.05         5.34 o                         
   2  20   6         41.99         50.44        15.63 o                         
  -4  21   6         35.34         43.80         9.50 o                         
  -3  21   6         50.95         47.26         8.85 o                         
  -2  21   6          5.13          1.02         4.57 o                         
  -1  21   6          4.81          3.62         3.93 o                         
   0  21   6          7.65         15.43         5.68 o                         
   1  21   6          1.63          8.38         4.47 o                         
   2  21   6         40.54         48.90         8.96 o                         
  -4  22   6          9.59         15.62         7.39 o                         
  -3  22   6         14.54         18.32         8.74 o                         
  -2  22   6          6.86          7.45         4.81 o                         
  -1  22   6         12.60          6.96         4.72 o                         
   0  22   6          0.15          0.37         4.20 o                         
   1  22   6         10.79         18.25         6.45 o                         
   2  22   6         15.72         13.67         7.98 o                         
  -4  23   6         30.25         42.53        13.00 o                         
  -3  23   6         90.03        116.03        12.73 o                         
  -2  23   6          0.08          3.93         7.10 o                         
  -1  23   6         33.67         38.50         7.40 o                         
   0  23   6          1.81          7.67         4.85 o                         
   1  23   6         14.19         18.99         5.73 o                         
  -4  24   6          0.67          2.51         7.21 o                         
  -3  24   6         18.22         31.57        15.52 o                         
  -2  24   6          0.93          3.69         4.77 o                         
  -1  24   6         11.25          8.63         7.21 o                         
   0  24   6          0.87         -1.48         4.77 o                         
   1  24   6          0.15         -0.06         4.36 o                         
  -3  25   6         30.32         39.71         8.88 o                         
  -2  25   6         24.67         32.15         7.44 o                         
  -1  25   6          0.03          0.59         4.76 o                         
   0  25   6          0.07          1.38         6.34 o                         
   1  25   6          2.71          6.33         4.96 o                         
  -3  26   6         47.64         42.52         9.56 o                         
  -2  26   6         63.14         61.63         9.83 o                         
  -1  26   6          9.13         12.62         5.98 o                         
   0  26   6          0.00          5.34         4.81 o                         
   1  26   6         11.21         11.96         5.58 o                         
  -3  27   6         23.74         18.59         8.09 o                         
  -2  27   6          2.70         14.93         6.53 o                         
  -1  27   6         43.65         40.99        14.86 o                         
   0  27   6          9.62          5.41         5.49 o                         
  -2  28   6          4.29         15.32        11.26 o                         
  -1  28   6         20.68         39.36         8.21 o                         
   0  28   6          0.33          2.96         6.01 o                         
  -1  29   6         44.03         54.32         9.50 o                         
  -5   1   7          2.06          2.04         7.34 o                         
  -4   1   7          0.01         -6.60         6.60 o                         
  -3   1   7          9.94         10.07         4.85 o                         
  -2   1   7          8.27          6.87         3.71 o                         
  -1   1   7          0.17         -0.90         3.00 o                         
   1   1   7          5.15          2.74         4.85 o                         
   2   1   7          8.72         12.74         3.27 o                         
  -5   2   7          9.29         21.64        13.11 o                         
  -4   2   7         31.31         35.06         9.24 o                         
  -3   2   7        110.88        126.54        10.41 o                         
  -2   2   7         86.26         85.19         5.88 o                         
  -1   2   7         98.57        110.03         6.02 o                         
   0   2   7         11.79         20.54         8.74 o                         
   1   2   7          4.28         -0.66         6.78 o                         
   2   2   7         14.60         16.15         3.57 o                         
  -5   3   7          0.16         -9.83         9.83 o                         
  -4   3   7          1.43         -5.00         6.18 o                         
  -3   3   7          6.94          8.47         3.86 o                         
  -2   3   7        104.50        119.84         6.81 o                         
  -1   3   7         65.00         64.07         4.91 o                         
   0   3   7          0.77          1.97         7.43 o                         
   1   3   7          2.97         -1.97         6.78 o                         
   2   3   7          1.09         -2.39         2.63 o                         
  -5   4   7          7.22          3.06        11.58 o                         
  -4   4   7         95.47         97.04        17.27 o                         
  -3   4   7         31.88         38.30         4.36 o                         
  -2   4   7         42.59         39.73         4.16 o                         
  -1   4   7          8.78         10.32         3.46 o                         
   0   4   7         30.34         34.71         5.90 o                         
   1   4   7         16.64         19.12         6.88 o                         
   2   4   7          0.97          0.73         2.81 o                         
  -5   5   7         50.84         44.15        15.08 o                         
  -4   5   7          9.71          9.07         4.61 o                         
  -3   5   7         75.27         83.67         6.84 o                         
  -2   5   7          0.33         -0.54         2.72 o                         
  -1   5   7          0.01          3.32         2.28 o                         
   0   5   7         27.76         36.24         5.56 o                         
   1   5   7          1.31          2.47         3.43 o                         
   2   5   7          0.05          0.13         3.53 o                         
  -5   6   7         76.62         82.17        17.92 o                         
  -4   6   7         52.64         50.51        11.12 o                         
  -3   6   7          3.68          4.62         3.41 o                         
  -2   6   7          9.49          6.72         3.11 o                         
  -1   6   7          7.62          7.09         3.42 o                         
   0   6   7         17.36         22.04         4.16 o                         
   1   6   7          2.29          4.42         6.12 o                         
   2   6   7         42.94         50.41         6.47 o                         
  -5   7   7         94.24         95.08        12.59 o                         
  -4   7   7         39.24         28.09         5.82 o                         
  -3   7   7          0.00         -3.20         3.20 o                         
  -2   7   7         63.19         63.87         9.59 o                         
  -1   7   7          1.73          4.15         4.33 o                         
   0   7   7         87.01         94.46         7.00 o                         
   1   7   7          5.86          6.26         3.67 o                         
   2   7   7         13.52         22.90         5.74 o                         
  -5   8   7         60.69         54.64        10.36 o                         
  -4   8   7         34.99         32.01         6.22 o                         
  -3   8   7          2.47          2.48         4.47 o                         
  -2   8   7         21.28         14.54         3.87 o                         
  -1   8   7          1.53          5.87         2.63 o                         
   0   8   7        167.80        161.35         8.71 o                         
   1   8   7          9.68          8.14         4.33 o                         
   2   8   7         19.99         17.04         5.42 o                         
  -5   9   7          8.47         11.38         7.41 o                         
  -4   9   7          6.23         -0.49         5.25 o                         
  -3   9   7          1.13         -1.55         4.30 o                         
  -2   9   7         13.01          8.29         3.59 o                         
  -1   9   7        114.25        108.26         9.87 o                         
   0   9   7         43.83         51.78         8.49 o                         
   1   9   7          1.31          2.15         3.87 o                         
   2   9   7          2.25          6.43         4.72 o                         
  -5  10   7          3.66         -1.98         6.78 o                         
  -4  10   7          1.68         -4.94         4.94 o                         
  -3  10   7          0.92         -4.16         4.16 o                         
  -2  10   7          0.28         -1.34         3.77 o                         
  -1  10   7          0.01          2.90         5.34 o                         
   0  10   7        125.80        127.86         7.96 o                         
   1  10   7         46.92         48.20         7.14 o                         
   2  10   7          2.91          6.01         2.52 o                         
  -4  11   7          1.53          3.40         5.67 o                         
  -3  11   7         13.04         12.53         5.73 o                         
  -2  11   7          0.21          2.63         3.44 o                         
  -1  11   7        177.41        146.99         7.68 o                         
   0  11   7         30.19         33.46         9.83 o                         
   1  11   7         75.33         94.21         9.56 o                         
   2  11   7         39.89         42.43         4.03 o                         
  -4  12   7          3.82          6.27         6.50 o                         
  -3  12   7         25.74         24.42         7.76 o                         
  -2  12   7          4.31         -3.41         4.10 o                         
  -1  12   7         76.18         89.85        12.62 o                         
   0  12   7        133.96        126.54        22.73 o                         
   1  12   7         52.60         52.92         7.82 o                         
   2  12   7         22.69         29.63         5.13 o                         
  -4  13   7         17.61          5.49         6.25 o                         
  -3  13   7          4.44          8.43         8.20 o                         
  -2  13   7          0.08         -1.99         4.10 o                         
  -1  13   7         59.12         70.21        13.48 o                         
   0  13   7         88.61         76.79         6.03 o                         
   1  13   7         22.10         26.63        11.04 o                         
  -4  14   7         22.11         25.44         7.45 o                         
  -3  14   7          1.42          5.74         5.25 o                         
  -2  14   7         11.56         13.84         5.33 o                         
  -1  14   7          3.12          5.35         3.39 o                         
   0  14   7         92.98         88.14         9.29 o                         
   1  14   7         95.78        108.52         7.67 o                         
  -4  15   7         49.07         47.33         9.46 o                         
  -3  15   7          0.41         -0.29         4.96 o                         
  -2  15   7         20.30         24.06         7.87 o                         
  -1  15   7          3.09          7.25         4.43 o                         
   0  15   7          0.09          4.36         3.02 o                         
   1  15   7         11.33         17.92         4.81 o                         
  -4  16   7         33.65         32.04         8.72 o                         
  -3  16   7         24.49         34.93        11.15 o                         
  -2  16   7         22.01         21.01         6.10 o                         
  -1  16   7         62.38         61.49        10.93 o                         
   0  16   7         16.78         15.12         4.52 o                         
   1  16   7          8.72         11.80         4.37 o                         
  -4  17   7          9.45         11.67         7.37 o                         
  -3  17   7         24.43         17.61         7.54 o                         
  -2  17   7          1.69          6.64         4.85 o                         
  -1  17   7         34.73         38.34         6.63 o                         
   0  17   7         70.03         66.96         7.76 o                         
   1  17   7         25.27         23.82         6.12 o                         
  -3  18   7         14.78         27.76         7.18 o                         
  -2  18   7          0.07          3.21         5.12 o                         
  -1  18   7          5.03          1.31         4.11 o                         
   0  18   7         25.69         31.78         6.07 o                         
   1  18   7         14.64         16.17         5.68 o                         
  -3  19   7         52.72         68.10        19.34 o                         
  -2  19   7          0.83         -0.01         4.92 o                         
  -1  19   7          0.01         -1.58         4.36 o                         
   0  19   7          1.49          5.63         6.78 o                         
  -3  20   7          4.10         -2.19         5.90 o                         
  -2  20   7         12.94         11.89         5.82 o                         
  -1  20   7         18.15         15.26         7.54 o                         
   0  20   7          5.54          6.70         4.67 o                         
  -3  21   7          0.41          4.58         6.20 o                         
  -2  21   7         61.63         74.20        15.30 o                         
  -1  21   7         14.54         12.89         5.94 o                         
   0  21   7          1.27          3.40         4.53 o                         
  -2  22   7         39.57         49.16         8.61 o                         
  -1  22   7         19.22         12.67         5.62 o                         
   0  22   7          3.52          6.34         5.90 o                         
  -2  23   7         11.24         12.99         6.29 o                         
  -1  23   7          0.02         -1.98         4.75 o                         
  -4   0   8         19.65         -3.06        11.15 o                         
  -3   0   8         22.04         17.92        12.89 o                         
  -2   0   8         36.88         30.63        10.05 o                         
  -1   0   8         72.38         85.23         9.83 o                         
  -4   1   8          8.12          1.75        11.15 o                         
  -3   1   8          0.12          0.53         7.96 o                         
  -2   1   8          0.71         -0.57         4.20 o                         
  -1   1   8          0.36          1.75         5.03 o                         
  -3   2   8          0.03          0.87         7.75 o                         
  -2   2   8         24.70         31.15         7.07 o                         
  -1   2   8          0.03         -2.12         7.21 o                         
  -3   3   8          8.09          6.78        10.49 o                         
  -2   3   8         40.63         39.72         5.77 o                         
  -1   3   8          0.11          4.47        11.69 o                         
  -3   4   8         13.04         31.47        12.02 o                         
  -2   4   8         18.93         31.72         6.29 o                         
  -1   4   8          1.42          7.53         9.07 o                         
  -3   5   8         51.41         51.36        13.99 o                         
  -2   5   8         52.94         58.80         8.45 o                         
  -1   5   8          0.26         -4.03         4.92 o                         
   0   5   8         29.00         45.24         6.99 o                         
  -3   6   8          5.34         -7.65         8.52 o                         
  -2   6   8         13.49         19.79         6.38 o                         
  -1   6   8          1.72         14.64         5.25 o                         
   0   6   8         38.43         54.86         7.87 o                         
  -3   7   8          6.43         -0.84         7.32 o                         
  -2   7   8          4.40          8.67         3.87 o                         
  -1   7   8          0.76          5.10        12.89 o                         
   0   7   8         18.92         33.22         6.99 o                         
  -3   8   8          7.66         -0.17         7.54 o                         
  -2   8   8         22.97         31.70         5.18 o                         
  -1   8   8         12.11         22.49         7.54 o                         
   0   8   8         19.29         27.76         6.99 o                         
  -3   9   8          5.65          2.10         6.56 o                         
  -2   9   8          0.01          1.85         4.38 o                         
  -1   9   8          5.69          7.22         6.34 o                         
   0   9   8          8.34         23.60         6.56 o                         
  -3  10   8          0.57         -4.50         4.50 o                         
  -2  10   8          0.32          1.03         4.35 o                         
  -1  10   8          0.11          3.19         7.43 o                         
   0  10   8          3.85         18.36         6.56 o                         
  -3  11   8          1.43          3.96         5.26 o                         
  -2  11   8          0.12          0.20         6.45 o                         
  -1  11   8          1.80          1.70         3.05 o                         
  -2  12   8          2.22         -3.57         4.26 o                         
  -1  12   8         19.20          5.97        13.22 o                         
  -2  13   8         37.81         30.85         6.62 o                         
  -1  13   8         19.88         11.27         5.68 o                         
                                                                                
